# Supplementary material for: A multi-parametric analysis of Trypanosoma cruzi infection: common pathophysiologic patterns beyond extreme heterogeneity of host responses
Source: Sci Rep. 2017 Aug 21;7:8893. doi: 10.1038/s41598-017-08086-8 (PMC5566495; doi:10.1038/s41598-017-08086-8)
Supplement: Supplementary file 7 — Table S6 [file 41598_2017_8086_MOESM7_ESM.xls]

## Sheet: Extended data Table 2 (red)
			Seric cytoquines													Spleen												Liver										Heart											Intestine
			IFN-γ	IL-1α	IL-2	IL-4	IL-5	IL-6	IL-10	IL-13	IL-17	IL-21	IL-22	IL-27	TNF	Alox15	Arg1	Ptgs2	Ifng	Il10	Il12a	Il21	Il4	Il6	Nos2	Tgfb1	Tnf	Alox15	Ptgs2	Ifng	Il10	Il12a	Il4	Il6	Nos2	Tgfb1	Tnf	Alox15	Arg1	Ptgs2	IFNG	Il10	Il12a	Il4	Il6	Nos2	Tgfb1	Tnf	ArgI
			BIf	B1	B2	B4	B5	B6	B10	B13	B17	B21	B22	B27	BTn	SAl	SAr	SCo	SIf	S10	S12	S21	S4	S6	SIn	STg	STn	LAl	LCo	LIf	L10	L12	L4	L6	LIn	LTg	LTn	HAl	HAr	HCo	HIf	H10	H12	H4	H6	HIn	HTg	HTn	IAr
Control vs.	acute	X10	0.00992998	0.0802348	0.0476709	0.0902613	0.000503049	5.19866e-05	0.118391	0.338812	0.10863	0.0904178	0.000169764	0.3046	0.0097766	0.0135247	0.311169	0.422483	1.60686e-07	0.0399949	1.46316e-08	0.00171165	4.01631e-06	0.83972	2.17026e-05	6.39451e-05	0.000701903	0.271684	0.00501602	8.01453e-05	0.000769727	0.00305139	0.00145131	2.36309e-07	0.00270658	0.000342012	0.00231511	0.015794	0.0958919	0.0157205	0.0008441	0.0471542	0.00255838	0.0196014	0.0812914	0.0673207	0.0264158	0.000232431	0.0405921
		ESM	0.427263	0.363217	0.140245	0.320102	0.726483	0.94559	0.281694	0.448019	0.0758147	0.592928	0.551747	0.324429	0.518533	0.0140493	0.0267354	0.474094	0.723195	0.350679	0.276747	0.779779	0.01433	0.345955	0.661442	0.0240941	0.196844	0.192047	0.0108185	0.00123414	0.00804323	0.0776092	0.197575	0.141349	0.00191568	0.0397858	0.00450815	0.254363	0.255185	0.58206	0.00579202	0.0545526	0.966139	0.000109932	0.0326111	0.00358755	0.0167541	0.834519	0.981901
		CM17	0.0586052	0.0421313	0.0374985	0.189315	0.0618638	0.219701	0.194938	0.105075	0.120831	0.273634	0.0208184	0.11009	0.28551	1.92993e-08	0.160641	0.129112	0.022187	0.181808	0.178274	8.8239e-06	2.63416e-06	0.195186	0.520095	0.113667	0.113526	0.118979	0.0353875	0.000445778	0.00950524	0.0209599	0.000548274	0.0673689	0.0455437	0.00124781	0.00680264	5.74545e-06	0.00213244	0.038951	0.202884	0.462987	0.33323	0.963742	0.168541	0.740507	0.237277	0.782441	0.616564
		10R26	0.0150312	0.176955	0.0031504	0.305853	0.736546	0.14623	0.4297	0.76626	0.603091	0.0751645	0.020898	0.385431	0.363217	0.00501723	0.0183148	0.124345	0.0700045	0.902642	0.0401815	0.0135165	0.000897884	0.167034	0.748719	0.0198033	0.13403	0.00215172	0.01889	0.0250466	0.0103446	0.108089	0.173621	0.396435	0.0432047	0.571277	0.00430778	0.818065	0.0904718	0.789682	0.149688	0.1372	0.727017	0.94605	0.539592	0.798513	0.544985	0.18171	0.481478
		Sc43	0.213595	0.518533	0.874357	0.556573	0.767864	0.642923	0.593013	0.761402	0.656697	0.168716	0.248359	0.731984	0.363217	0.302464	0.952541	0.0330518	1.05071e-08	0.000224659	0.116049	8.74573e-07	1.4025e-06	0.358532	0.126202	0.158952	0.219305	0.00505951	0.000380416	0.014357	3.73974e-05	0.0180421	0.0638632	0.0426945	0.000846072	0.00342883	0.00369396	0.131094	0.239717	0.314935	0.178997	0.311076	0.562235	0.261661	0.318697	0.359559	0.134312	0.178258	0.786225
		VFRA	0.0210228	0.363217	0.337208	0.039385	0.0462042	0.000721339	0.947129	0.351117	0.03494	0.0931973	0.0202447	0.413044	0.363217	0.0158215	0.0954594	0.0131814	0.0173173	0.0520048	0.000220031	0.0141401	0.0945879	0.269861	0.00279098	2.27854e-08	0.369175	0.0611339	0.0148489	0.127388	0.0339513	0.041954	0.492182	0.236901	0.00496908	0.0168501	0.000534522	0.00888445	0.0223425	0.00530558	0.0185909	0.0157825	0.00403448	0.0148994	0.0381357	3.78018e-05	4.22681e-16	0.00245112	0.0425434
		all strains	2.36386e-06	0.000946245	0.0288655	0.0305639	0.00485565	0.0032053	0.0138055	0.178685	0.0337882	0.00820998	0.000409532	0.0878096	0.00526479	9.13747e-05	0.986904	0.000214062	1.3165e-06	0.00209077	1.25466e-05	0.00424187	1.39008e-09	0.66367	0.388781	1.10229e-05	0.372547	0.000315435	1.81086e-07	0.000349652	1.85645e-09	9.40773e-07	0.00188386	0.00396493	4.88846e-08	7.52267e-08	1.15938e-09	0.00171466	0.0703636	0.00147145	0.00748698	0.0112378	0.016566	0.0238799	0.0359773	0.00154301	0.000824755	0.000209587	0.0884523
	chronic	X10	0.00729228	0.363217	0.015469	0.000256292	0.0636109	6.79461e-05	0.0496569	0.10305	0.00156212	0.0746385	0.0075924	0.81076	0.0154422	0.0301129	0.186448	0.130971	0.343161	0.0811215	0.396397	0.392327	0.141192	0.991075	0.0264779	0.0790714	0.27586	0.000500365	0.0538349	0.0344419	0.0141061	0.0263975	0.269865	0.479137	0.048736	0.000145252	0.0251041	0.00315237	0.274664	0.181267	0.079129	0.04897	0.149977	0.148957	0.0914293	0.247647	0.149121	0.113135	0.698735
		ESM	0.102141	0.363217	0.53889	0.408123	0.544227	0.248141	0.715003	0.696755	0.497548	0.919391	0.125346	0.0899931	0.518533	0.541657	4.91393e-06	0.34903	0.0705259	0.280547	0.391054	0.87112	0.0132432	0.687784	0.176697	0.482514	0.924878	0.272555	0.00534458	0.00490183	0.00557736	0.000459997	0.0295615	0.862751	0.00328749	0.0217843	0.00216281	0.768142	0.490491	0.737932	0.135588	0.320603	0.219617	0.535435	0.636632	0.0246213	0.558653	0.339346	5.9472e-09
		CM17	0.00711563	0.0818346	0.620802	0.0421997	0.429266	0.147919	0.157066	0.021055	0.201278	0.685539	9.87043e-05	0.0677111	0.18495	5.52131e-07	0.377487	0.00155469	0.0773778	0.0389904	0.277603	0.235525	0.128127	0.0271017	0.136906	0.725975	0.858882	0.356835	0.460609	0.0802832	0.145281	0.0469662	0.515627	0.0215479	0.294361	0.0867166	0.193817	0.279409	0.26838	0.106627	0.00407524	0.0116385	0.000604192	0.0617228	0.000975397	0.131366	0.00141092	0.58319	0.603055
		10R26	0.200723	0.214836	0.496589	0.0154249	0.0406744	0.176418	0.166424	0.0289863	0.0618606	0.0459259	0.0168561	0.15009	0.363217	0.398664	0.56298	0.262073	0.0718217	0.242018	0.560113	0.371795	0.0110407	0.110664	0.0727792	0.180919	0.220502	0.54523	0.421335	0.160525	0.31695	0.663554	0.00291	0.616662	0.24383	0.282914	0.107014	0.881575	0.785047	0.493831	0.271263	0.00407549	0.509252	0.711806	0.719388	0.600891	0.83957	0.618509	0.244923
		Sc43	0.0610164	0.518533	0.729656	0.0430556	0.208295	0.256611	0.042708	0.413075	0.877828	0.519257	0.723435	0.707126	0.363217	0.255424	2.58048e-06	0.126934	0.00235052	0.171024	0.319988	0.00997712	1.11524e-05	0.209389	0.0259338	0.205381	0.287399	0.65486	0.0141895	0.000324623	0.0202191	0.0325618	0.174544	0.23866	0.0117956	0.0383348	0.0251898	0.233144	0.948144	0.702104	0.0742413	6.548e-07	0.00106166	0.202893	0.011273	0.394082	0.0152506	4.51853e-05	0.212599
		VFRA	0.0607842	0.518533	0.744554	0.840738	0.445841	0.0674772	0.187214	0.382137	0.671575	0.247348	0.500567	0.373399	0.0322488	0.121694	0.136229	0.0397735	0.0178306	0.00709453	0.0390225	0.0172817	0.188615	0.250888	0.28951	0.219998	0.188305	0.23286	0.0118039	0.00172747	0.0318573	0.00374709	0.199919	0.455002	0.00182454	0.1937	0.00367506	0.0129236	0.0328844	0.000963947	0.0171378	0.0311907	0.0471431	0.00979112	0.624682	0.0236106	0.000585437	1.17902e-09	0.236466
		all strains	5.01878e-06	0.00836197	0.298561	0.0410367	0.00467438	0.0141151	0.0250881	0.0449769	0.0126395	0.0159875	0.00167692	0.0187083	0.000340659	0.97463	0.00120734	0.00546041	1.96908e-05	0.0160305	0.377515	0.0102119	2.65319e-05	0.917342	0.00911213	0.82721	0.595688	0.284349	3.30732e-06	2.7091e-07	8.07778e-07	0.000103752	0.320877	0.1581	9.34072e-06	0.000409725	4.02223e-07	0.00276833	0.180079	0.484843	0.00413096	0.003144	0.0187999	0.0372371	0.857261	0.947695	0.450351	0.00253257	0.0153876
	all phases	all strains	4.57216e-11	2.06123e-05	0.0402388	0.0232453	0.000439676	0.000541451	0.00177163	0.0674939	0.00392335	0.000506804	3.53399e-05	0.0188152	5.12724e-06	0.0639078	0.181297	8.65653e-06	1.21081e-10	0.000227785	0.00565206	0.00016918	4.69168e-08	0.858809	0.182907	0.0154073	0.808693	0.0354282	5.56362e-09	2.64721e-05	1.63612e-12	7.9593e-08	0.00256878	0.00204777	3.05576e-09	3.73366e-10	3.72823e-13	2.2019e-05	0.0495452	0.00165532	0.00171172	0.000871043	0.00169864	0.0148774	0.0366812	0.00316272	0.00210698	2.21615e-05	0.00831221
Damage	Heart	0 vs. 1	0.684987	0.782784	0.984589	0.825466	0.361468	0.940212	0.143059	0.246534	0.797748	0.302807	0.92026	0.393657	0.0411111	0.965969	0.837605	0.553721	0.437874	0.299118	0.0262005	0.228372	0.827466	0.916085	0.345741	0.687865	0.584802	0.19489	0.741712	0.895087	0.840386	0.565556	0.0276341	0.162111	0.839922	0.711735	0.974681	0.017156	0.985516	0.547607	0.596072	0.928115	0.676517	0.556686	0.807854	0.263695	0.379013	0.340477	0.967049
		0 vs. 2	0.218542	0.88563	0.35078	0.0458882	0.182949	0.658412	0.920061	0.137806	0.383449	0.813591	0.435917	0.683413	0.605118	0.537431	0.062494	0.572267	0.450314	0.637	0.96112	0.517798	0.285989	0.810409	0.494169	0.386026	0.776888	0.689208	0.596613	0.994559	0.971414	0.562087	0.000856124	0.866382	0.686499	0.851416	0.847294	0.413496	0.292347	0.269848	0.290297	0.933409	0.474789	0.184494	0.891234	0.053394	0.391857	0.412265	0.580114
		1 vs. 2	0.0756114	0.756834	0.362538	0.0415751	0.0687097	0.632435	0.374495	0.459982	0.248312	0.797252	0.421896	0.555659	0.546557	0.481471	0.320091	0.601044	0.564274	0.802668	0.607856	0.610422	0.15348	0.79237	0.922653	0.656172	0.957296	0.387596	0.920381	0.915249	0.852065	0.389226	0.522814	0.503303	0.807901	0.686662	0.855445	0.581314	0.428499	0.560404	0.417131	0.8319	0.288225	0.367026	0.941635	0.407695	0.837413	0.897717	0.5768
		0 vs. 1,2	0.787114	0.875105	0.64029	0.44121	0.920669	0.777036	0.191854	0.200263	0.822272	0.33324	0.63794	0.311204	0.0516389	0.791152	0.523476	0.847864	0.260922	0.294147	0.198427	0.23951	0.330039	0.843866	0.261176	0.461735	0.552379	0.63115	0.635097	0.918432	0.878655	0.858495	0.00461886	0.216942	0.716434	0.828321	0.903046	0.0184378	0.849714	0.308985	0.775029	0.993109	0.852415	0.581995	0.756956	0.0743141	0.264642	0.24474	0.622101
		1 vs. 0,2	0.587205	0.770797	0.937431	0.668768	0.294534	0.977174	0.138041	0.261065	0.725689	0.309498	0.986652	0.422408	0.0428941	0.912052	0.9144	0.524143	0.612189	0.333202	0.0265278	0.356304	0.952391	0.876138	0.379266	0.755705	0.602986	0.146835	0.76661	0.891225	0.833886	0.531046	0.0400466	0.159256	0.868309	0.694566	0.991028	0.019935	0.959074	0.640052	0.559058	0.913647	0.641736	0.540327	0.820637	0.385129	0.436647	0.384009	0.87803
		2 vs. 0,1	0.180551	0.858084	0.339956	0.0388851	0.140265	0.647432	0.997855	0.132982	0.341038	0.851243	0.418352	0.688482	0.787014	0.520224	0.0476239	0.510033	0.466373	0.66193	0.916644	0.545885	0.289171	0.80713	0.544014	0.414615	0.813366	0.615514	0.671222	0.987085	0.953206	0.504465	0.00184469	0.928588	0.701357	0.816515	0.84279	0.609329	0.230908	0.285748	0.219708	0.923069	0.477028	0.110377	0.896739	0.0737403	0.452463	0.490231	0.578395
		0 vs. Ctl	2.87036e-08	0.000191145	0.0773842	0.0437292	0.000965805	0.00218539	0.0032454	0.0830942	0.0120508	0.00181932	0.000264454	0.0348962	0.000403467	0.118591	0.279471	6.63194e-05	6.31073e-09	0.000510537	0.0248765	0.00139237	1.16326e-08	0.806286	0.104981	0.032828	0.986824	0.0650158	3.57506e-08	0.000652446	1.37464e-09	1.91123e-06	0.00104896	0.00425973	1.18288e-07	3.1304e-08	4.84458e-10	0.00167385	0.096825	0.0144625	0.00532554	0.00714524	0.00340834	0.0323045	0.0752279	0.0384883	0.0133126	0.000443253	0.0273198
		1 vs. Ctl	0.00478431	0.0849487	0.212664	0.168249	0.206518	0.011728	0.473791	0.11779	0.0775919	0.0874376	0.00289654	0.0292113	0.0128987	0.271378	0.331202	0.0828674	0.0041667	0.0401593	0.000973623	0.0718046	0.00186564	0.753203	0.807361	0.110869	0.473561	0.325092	0.0778207	0.00547803	0.00261492	0.0354959	0.98043	0.323189	0.042085	0.0154037	0.00126214	0.00893588	0.240347	0.0951611	0.220368	0.0254193	0.21592	0.301923	0.232737	0.100845	0.0975089	0.0632573	0.25534
		2 vs. Ctl	0.0225943	0.391002	0.0180003	0.000514544	0.0949754	0.0129993	0.00496024	0.762213	0.221574	0.37027	0.11386	0.60639	0.210945	0.0657327	0.00237688	0.359659	0.204623	0.484763	0.619048	0.364146	0.644434	0.83447	0.742689	0.105568	0.698806	0.321027	0.187683	0.112805	0.0765908	0.264326	0.285417	0.28471	0.12345	0.166722	0.12853	0.198715	0.24483	0.329596	0.195115	0.20932	0.685604	0.316655	0.350821	0.221024	0.357611	0.242988	0.413954
		1,2 vs. Ctl	0.000234088	0.0462796	0.0613996	0.0152524	0.0510958	0.00333109	0.167323	0.155236	0.044513	0.0447278	0.00219502	0.0346467	0.00394536	0.0894333	0.0632008	0.0561489	0.00286685	0.0607488	0.0026849	0.0406198	0.00612801	0.957162	0.786141	0.0417105	0.449129	0.154519	0.022356	0.000734225	0.000214574	0.0175898	0.683393	0.13295	0.0110568	0.00317763	0.000203644	0.00242944	0.185673	0.0435207	0.164958	0.00653153	0.201383	0.260367	0.129224	0.0290658	0.0456514	0.0199608	0.147369
	Intestine	0 vs. 1	0.153657	0.679737	0.597935	0.900705	0.155484	0.696637	0.0932422	0.575492	0.481205	0.456455	0.990922	0.509383	0.290197	0.239006	0.985158	0.174634	0.233454	0.252089	0.194387	0.411958	0.819564	0.207729	0.00598393	0.0156611	0.28524	0.286606	0.787194	0.920834	0.800446	0.418599	0.979658	0.680029	0.455444	0.349662	0.666917	0.304533	0.170431	0.353157	0.0423573	0.102952	0.0884265	0.0996907	0.291351	0.737372	0.422199	0.144957	0.0279341
		0 vs. 2	0.0733012	0.664936	0.239898	0.277011	0.329403	0.960968	0.398249	0.324156	0.466587	0.290102	0.156508	0.409923	0.114441	0.7	0.116694	0.685443	0.729687	0.623546	0.190486	0.0135488	0.149612	0.823382	0.0337071	0.0146508	0.47509	0.315393	0.484059	0.201185	0.51934	0.10743	0.507537	0.580755	0.43708	0.711755	0.511734	0.0574104	0.063982	0.014971	0.0202528	0.00276582	0.0158959	0.0577995	0.0492907	0.0451917	0.00812661	0.0018957	0.0178026
		1 vs. 2	0.639034	0.274484	0.443335	0.18272	0.680262	0.358204	0.641188	0.276768	0.958468	0.151394	0.014957	0.312112	0.495948	0.397994	0.172122	0.0833886	0.0464537	0.199917	0.899817	0.00655496	0.140182	0.268884	0.877139	0.306744	0.770862	0.730249	0.212573	0.184079	0.215287	0.236319	0.378691	0.431426	0.940116	0.230111	0.10079	0.425157	0.986438	0.0248161	0.414443	0.122316	0.256234	0.766874	0.500463	0.0546148	0.0175277	0.010003	0.0458292
		0 vs. 1,2	0.125145	0.857616	0.450574	0.642973	0.149061	0.792435	0.0993446	0.492653	0.451329	0.875937	0.622182	0.745231	0.0789774	0.2253	0.67384	0.276125	0.362272	0.653947	0.186753	0.183502	0.534878	0.340724	0.00554332	0.00679665	0.300205	0.215127	0.981362	0.563695	0.949436	0.146984	0.789099	0.961799	0.444308	0.440404	0.960258	0.187691	0.060659	0.0537477	0.00293784	0.00319196	0.0177186	0.0176453	0.087033	0.228952	0.159056	0.0059605	0.00300189
		1 vs. 0,2	0.712922	0.309212	0.891097	0.376876	0.282992	0.371953	0.337328	0.24956	0.663597	0.116391	0.168129	0.268974	0.998121	0.174813	0.388211	0.0305526	0.0230507	0.112276	0.430523	0.00608093	0.316502	0.158628	0.201026	0.572464	0.43348	0.534985	0.293076	0.207692	0.301694	0.40135	0.435949	0.390509	0.552615	0.168384	0.177897	0.974381	0.640393	0.154564	0.934731	0.426316	0.761571	0.920673	0.8906	0.194986	0.178152	0.124485	0.0943876
		2 vs. 0,1	0.395829	0.316311	0.312203	0.16374	0.983135	0.499851	0.820226	0.285151	0.894811	0.169317	0.00945627	0.32813	0.322149	0.582377	0.111527	0.197539	0.0896133	0.252654	0.573522	0.0073676	0.0965616	0.42477	0.421276	0.117359	0.977862	0.855451	0.225533	0.181819	0.22072	0.193488	0.37455	0.452941	0.625974	0.470736	0.13717	0.258753	0.776621	0.0364741	0.241206	0.0545538	0.129649	0.615297	0.44095	0.0292514	0.00595632	0.00235087	0.0376396
		0 vs. Ctl	0.0202791	0.179024	0.65982	0.0471815	0.0328747	0.185616	0.451062	0.0359563	0.0295983	0.0226356	0.0343304	0.0702521	0.171352	0.887382	0.541217	0.0534863	0.0120185	0.00813993	0.983369	0.0408486	8.67871e-07	0.538104	0.0132883	0.433043	0.356451	0.252704	0.0362119	0.0713146	0.0090164	0.0052817	0.207912	0.0778781	0.0481398	0.0280928	0.0240548	0.362291	0.234701	0.591858	0.0731333	0.111757	0.937501	0.649186	0.385227	0.448811	0.881977	0.231553	0.460983
		1 vs. Ctl	2.04979e-07	0.000276274	0.103969	0.013858	0.0103862	0.00572101	0.00531646	0.0798527	0.0421313	0.00794457	7.21573e-05	0.00928677	0.000408801	0.00345867	0.456129	0.00165924	5.97246e-07	0.0133779	0.00107872	0.0152447	5.26812e-08	0.323579	0.659562	0.0106939	0.539284	0.108889	0.00010794	1.85092e-07	1.79209e-07	5.28135e-05	0.0236963	0.00336539	3.53335e-06	4.19351e-07	3.4672e-08	0.00245209	0.153967	0.0817265	0.0313877	0.0568548	0.0315632	0.0913414	0.198635	0.117996	0.0845404	0.0106068	0.0588954
		2 vs. Ctl	0.000744466	0.0951403	0.0103515	0.329819	0.0160721	0.00336775	0.155087	0.204272	0.0737412	0.0411165	0.0923457	0.17827	0.0129487	0.678055	0.00611268	0.00509336	0.000306587	0.0321651	0.0194918	0.00257244	0.00225352	0.648051	0.917059	0.00597292	0.884835	0.0642809	9.17345e-05	0.0347494	0.00016412	0.00438914	0.0779127	0.139811	7.94508e-05	0.000567873	2.88941e-05	0.00110106	0.0548373	0.00610852	0.0166607	0.00168422	0.0087519	0.0533665	0.0288929	0.00773992	0.000483456	0.000526768	0.0227926
		1,2 vs. Ctl	4.11406e-10	5.81416e-05	0.029311	0.0303753	0.00202271	0.000612655	0.00198094	0.0935276	0.0138618	0.00213533	0.000111787	0.0368786	1.25104e-05	0.0272208	0.186661	3.31856e-05	3.2031e-09	0.00156521	0.000710939	0.000495666	1.29272e-07	0.636853	0.694796	0.00173849	0.588288	0.0429435	7.52507e-08	0.000113737	8.93635e-11	8.79603e-07	0.00507569	0.00617002	2.85945e-09	1.17414e-09	3.78319e-12	2.62114e-05	0.0510165	0.00180584	0.00179728	0.00100323	0.00129459	0.0149788	0.0408291	0.00411986	0.00119763	3.28774e-05	0.00597804
[truncated: 8 more columns]

## Sheet: TS6_CardiacDamage
Phase	Strain	Name	Damage		Weight		Load							Seric cytoquines													Spleen												Liver										Intestine
			Intestine	Heart	Liver	Spleen	Brain	Spleen	Esophagus	Intestine	Heart	Liver	Quadriceps	IFN-γ	IL-1α	IL-2	IL-4	IL-5	IL-6	IL-10	IL-13	IL-17	IL-21	IL-22	IL-27	TNF	Alox15	Arg1	Ptgs2	Ifng	Il10	Il12a	Il21	Il4	Il6	Nos2	Tgfb1	Tnf	Alox15	Ptgs2	Ifng	Il10	Il12a	Il4	Il6	Nos2	Tgfb1	Tnf	ArgI
			IDa	HDa	LWe	SWe	BrLo	SLo	ELo	ILo	HLo	LLo	QLo	BIf	B1	B2	B4	B5	B6	B10	B13	B17	B21	B22	B27	BTn	SAl	SAr	SCo	SIf	S10	S12	S21	S4	S6	Sno	STg	STn	LAl	LCo	LIf	L10	L12	L4	L6	Lno	LTg	LTn	IAr
Acute	X10	X10-A1	2	0	1.41021	3.02234	0	5.88231	0	241.057	3453.43	0	65.0292	277.36	70.13	76.18	0	21.8	162.41	191.01	3670.1	121.94	483.95	21.34	3913.85	70.55	0.318382	0.94559	0.280847	1.58065	2.27828	0.476023	2.1867	0.551604	1.49139	0.491106	0.554858	0.47645	3.39892	44.8354	46.2016	12.4352	7.05747	1.78516	2.40403	50.7971	1.95231	12.2401	0.385274
		X10-A2	2		1.34272	3.14021	0	4.47137	0	106.534	1134.92	0	173.949	152.06	53.7	80.94	0	82.36	49.27	0	0	23.36	64.01	13.75	0	0	0.977888	0.523771	0.781947	2.0954	0.833072	0.525131	2.98588	0.52617	1.31233	0.744854	0.557984	0.827103	1.43119	37.9332	70.2043	12.4081	9.3071	3.17923	2.08131	76.0669	3.02257	18.8717	0.428937
		X10-C1	1		1.4249	3.04854	0	5.37987	0	395.093	3522.34	0	54.1958	239.65	77.45	60.7	23.85	82.36	63.12	197.22	254.85	68.04	192.04	13.75	342.13	26.59	0.239646	11.0313	0.941921	3.09442	1.66936	0.327488	1.19623	0.20285	0.803139	0.645452	0.770872	0.836797	1.64297	82.8031	70.0451	23.7321	5.39419	2.6269	2.00005	63.8425	2.69941	18.2609	0.880694
		X10-E1	2		1.38753	2.60586	0	4.21328	0	283.303	1238.51	0	67.2991	77.49	0	83.26	36.32	174.15	56.3	35.88	76.53	23.36	89.16	9.62	296.21	64.28	0.911356	2.3876	2.88466	1.89237	3.36284	0.439068	2.47177	0.18513	0.976124	0.497056	0.60471	0.63868	0.266857	37.4508	86.4261	24.0862	16.0726	4.20491	2.21476	113.689	2.88677	36.1829	0.107853
		X10-E2	1		1.38214	3.30907	0	4.37481	0	301.548	647.554	0	31.2623	65.13	0	60.7	0	58.47	106.85	35.88	94.23	35.93	64.01	15.72	0	73.69	0.250519	0.446465	3.28816	1.98276	3.11445	0.29116	1.41072	0.154675	0.537467	0.563062	0.659953	0.594406	0.225684	62.3334	63.3116	28.2423	13.0471	3.20207	2.80349	165.434	3.49472	36.2349	0.152493
	ESM	ESM-A2	1		1.24684	2.29478	0	0	649.801	64.4198	2.62268	0	74.8173	0	0	0	2.91	0	0.87	0	659.76	0	0	0	576.62	0	0.63438	0.916428	1.01647	1.77852	0.65017	1.09882	2.10582	0.553562	0.69817	1.11798	0.675911	1.08355	0.598218	12.9212	18.1204	4.6891	1.27482	1.00912	1.8303	44.861	1.1546	5.89367	0.621439
		ESM-A4	1		1.38973	1.91004	0	0	671.742	14.2717	1.04019	0	5.4987	0	65.2	0	8.6	0	0	64.01	111	11.45	24.07	23.46	265.36	0	0.102298	0.17232	0.548872	0.452384	0.762024	0.600132	1.06781	0.924286	1.18952	0.160793	0.196308	0.437896	0.717089	10.4904	40.5716	5.08195	3.46542	0.869233	0.202709	43.0449	2.89698	12.995	1.73147
		ESM-C1	1		1.12962	2.19315	0	0	7.19237	27.3633	12.6801	0	89.4964	0	0	0	13.24	0	20.31	95.2	53.27	0	0	0	0	0	1.075	0.977939	5.15053	2.53733	1.48278	1.34219	1.51166	0.601796	1.63223	2.40271	1.39633	1.66103	1.75372	19.7339	20.8927	15.0724	6.62671	1.3101	3.64973	73.0529	1.97704	10.232	0.275979
		ESM-C2	1		1.2964	2.67888	0	0	13.9523		8.77538	0	266.127	0	0	0	9.58	76.59	35.18	0	0	8.86	0	8.28	0	0	0.969414	0.255895	1.80226	1.59983	1.11376	1.18827	0.983522	0.508364	0.854885	1.05134	0.686523	0.997625	0.95646	47.67	31.0416	21.9882	30.571	3.5681	5.78405	98.1689	1.25103	20.2924	0.249326
		ESM-E1	2		1.19845	2.06782	0	0	8.20428	36.9542	0	0	2.69758	0	0	60.31	0	0	20.31	0	0	0	0	0	0	0	0.0357367	0.0528258	0.504235	0.2236	0.531876	0.358811	0.252226	0.172541	0.389732	0.118339	0.14892	0.19631	1.72526	21.5393	16.1085	13.8826	9.2754	1.5552	0.533531	71.9522	1.22675	6.781	1.99498
		ESM-E4	1		1.19455	2.14512	0	0	57.2776	103.218	4.13156	0	55.7034	114.71	0	60.7	23.85	0	7.08	0	0	0	0	7.4	0	0	0.250888	0.0453243	0.446241	0.298934	0.17922	0.202643	0.523182	0.173938	0.136541	0.104564	0.0847136	0.194334	3.03526	40.5916	27.3746	18.2624	12.0133	1.3161	2.9611	122.242	2.44074	12.0421	0.980719
	CM17	CM17-A1	1		1.09789	2.04925	0	294.005	0	18.4273	0	0	0	341.16	159.71	219.36	72.12	265.08	197.22	309.42	280.75	230.56	128.28	69.07	741.87	150.36	0.353682	1.46393	3.45487	3.27973	1.01025	0.819803	3.16954	0.635201	1.63357	0.704703	0.904754	3.00366	3.8641	8.11235	8.83388	4.23412	1.98194	1.06588	2.60676	53.5397	1.40087	9.1677	0.921328
		CM17-A2	0		1.22434	2.46796	0	405.193	0	36.2011	3.00256	0	0	68.74	0	57.94	19.26	187.72	244.19	83.16	32.83	69.96	84.98	37.64	0	0	0.263279	0.666429	1.53754	3.829	3.87796	1.06207	2.85541	0.465327	2.9289	0.712451	0.545711	0.98066	0.572952	1.88807	6.68996	5.36809	2.9321	2.65599	3.35029	12.6419	1.2912	4.0465	0.499223
		CM17-B1	1		1.1934	1.9915	0	327.36	0	38.6278	2.39812	0	0	102.4	86.32	95.03	17.15	125.76	0	80.41	116	57.75	0	24.22	253.25	25.83	0.130679	0.359655	0.540324	1.80255	0.557118	0.334075	0.81531	0.168262	0.44165	0.453674	0.309789	1.27922	0.909381	2.86662	6.34441	5.38394	2.40505	1.45229	2.22425	23.6647	1.47075	4.51308	1.99159
		CM17-B2	1		1.1116	2.39496	0	348.167	0	21.6764	0	0	0	0	0	61.84	7.59	0	12.47	0	20.61	38.23	0	9.92	0	0	0.42121	0.477571	4.40367	3.31359	0.989587	0.549752	2.45784	0.282502	1.02748	1.41142	0.850039	0.857846	1.44055	1.56976	5.62469	2.0262	2.65355	1.72297	2.48284	12.0313	1.28289	2.8336	0.753679
		CM17-C1	0		1.1539	2.49576	0	328.017	0	30.518	2.17885	0	0	102.4	78.57	103.99	0	147.66	0	0	51.64	38.23	0	26.63	211.46	0	0.298065	0.149939	18.6829	9.1701	1.95626	1.15941	2.66095	0.384577	1.4425	3.20014	0.780604	1.82479	1.76656	6.0526	8.00356	4.56314	6.94653	1.72471	0.587255	5.78188	1.13455	6.79039	1.43133
		CM17-C2	1		1.14631	2.35161	0	579.55	0	46.761	0	0	0	93.53	75.86	89.71	10.84	0	17.85	0	130.17	0	0	24.6	287.12	0	0.497313	0.643313	6.91291	5.06513	2.23547	0.630044	2.15849	0.323644	1.57317	1.23639	0.76175	1.74914	0.94729	9.86922	11.2376	9.75695	5.82082	1.51814	0.865339	11.69	1.65582	9.86767	1.08297
	10R26	10R-A1	1		1.08528	1.65571	0	16.2244	44.7381	11.1629	0	0	0	0	0	73.74	0	0	41.96	9.14	28.94	0	27.44	9.62	0	0	0.3975	0.8751	0.494909	0.37447	0.440198	0.283897	0.42987	0.210296	0.159264	0.238708	0.218971	0.390653	3.00967	6.79975	11.1194	3.25429	18.1339	0.872232	1.31116	17.6474	1.5345	4.648	1.81838
		10R-A3	1		1.07569	1.96795	0	33.5954	9.08369	32.0762	0	0	0	77.49	62.27	55	23.85	148.46	26.2	9.14	128.33	0	45.72	9.62	248.01	0	0.595638	0.707326	1.10575	1.35426	0.740358	0.42912	1.26715	0.135255	0.286096	0.12178	0.201486	0.41992	2.74024	11.9813	20.6169	2.59011	9.1726	0.744805	1.51236	10.9394	1.55309	6.11568	1.43272
		10R-C1	1		1.12898	2.25708	0	166.292	4.39052	21.035	0	0	0	65.13	0	60.7	0	0	17.37	0	0	0	0	7.4	0	0	0.391999	0.32679	5.58383	3.7159	2.00198	1.06822	2.34982	0.703919	0.971885	1.65762	0.912569	1.02117	1.51712	8.84391	8.21359	3.89155	4.86761	1.10196	0.765894	40.985	1.19391	5.19466	0.817842
		10R-C4	1		1.2121	2.29105	0	85.7263	22.1208	9.65201	0	0	0	52.78	0	60.7	0	0	41.96	0	0	0	64.01	7.4	0	0	0.798564	0.287174	9.40608	4.85643	1.37604	0.923732	3.21989	0.370393	1.85601	1.7123	0.903202	1.16586	1.96818	4.79678	8.33679	3.26323	4.13837	1.1273	0.499397	22.0842	1.14178	2.97499	0.477848
		10R-E1	1		1.2525	2.29021	0	58.9628	0	11.0383	0	0	0	40.46	0	60.7	23.85	0	7.08	0	0	0	9.15	7.4	0	0	0.365829	0.561735	3.36396	3.07666	1.13573	0.618573	1.44385	0.156518	0.574005	1.20121	0.642134	0.802768	2.53298	4.90297	5.10354	6.92268	1.04679	0.454771	0.423402	6.36854	0.965515	4.77719	0.111141
	Sc43	Sc43-B1	0		1.40382	3.02683	0	0	0	6.02316	592.542	0	51.1409	0	0	42.4	0	21.8	7.08	0	39.03	23.36	0	0	0	0	1.05489	0.0262041	5.72705	1.23457	1.68508	0.435066	1.81892	0.168245	0.603928	1.99933	0.770387	0.555596	2.10762	60.6965	35.6929	20.4252	6.45892	3.03972	3.41965	252.607	3.25254	29.735	0.53145
		Sc43-B3	0		1.4577	3.2772	0	0	0	104.863	152.511	0	179.597	65.13	0	0	23.85	0	0	0	111.47	0	73.16	2.37	0	0	1.335	0.350704	2.25745	2.17105	1.36993	0.324146	1.85688	0.128996	0.729269	1.33328	0.811545	0.479043	1.60515	26.4569	20.6425	16.4778	3.4449	1.59979	0.8206	111.625	3.28094	13.2252	0.73766
		Sc43-C2	0		1.46397	2.71124	0	0	0	338.706	2185.24	0	10.8443	0	0	48.94	23.85	0	0	0	58.22	0	36.58	5.03	0	0	0.339944	0.865968	1.68778	2.92426	1.34195	0.868468	2.50605	0.553829	0.832676	0.869278	1.01503	0.854736	1.61396	51.1309	29.6267	13.9277	3.18576	1.18872	1.08926	118.513	1.68851	13.6022	1.86248
		Sc43-E3	1		1.36926	3.7162	0	0	0	193.989	303.015	0	0	252.21	0	66.09	0	0	146.33	44.32	0	23.36	9.15	9.62	0	0	1.93829	1.47895	1.46863	2.4313	2.70281	0.759921	2.86617	0.445006	1.17173	1.2173	0.8474	0.87992	1.20281	33.8109	38.7131	17.6049	3.70525	3.16273	3.7167	142.462	1.88816	13.6312	1.22104
		Sc43-E4	0		1.32396	2.82607	0	0	0	131.814	858.044	0	172.456	0	0	0	0	118.92	7.08	9.14	28.94	35.93	0	18.57	0	39.17	1.06549	2.38499	3.64728	3.35172	2.04837	1.05966	2.51805	0.376654	0.466523	1.4985	0.917658	1.0283	2.99606	53.3839	98.4373	17.4043	9.0878	2.37105	2.02178	130.298	3.63744	28.7535	1.3709
	VFRA	VFRA-A4	2		1.32628	5.17551	9.9	86.9123	42.5791	235.685	3553.67	77.5308	151.687	189.53	0	60.7	23.85	0	94.91	0	39.03	0	82.3	7.4	0	0	0.84467	0.233409	8.19886	4.25071	2.49488	0.311157	14.6378	0.545421	0.398295	0.494939	0.38005	0.845125	2.39578	64.5689	50.431	8.07298	9.46058	0.519079	2.34457	56.239	2.80292	16.271	17.2844
		VFRA-B4	2		1.43622	4.52843	9.2	82.7981	22.4098	613.753	1596.68	103.883	222.415	89.88	0	60.7	0	148.46	0	0	429.63	47.32	9.15	9.62	510.74	0	0.493089	0.221994	8.88991	4.22901	3.0704	0.428471	22.1151	0.680335	1.34548	0.362061	0.234425	1.00502	3.30773	47.5396	384.5	36.5159	31.4717	7.53838	15.9782	38.9095	4.49932	19.2725	7.94882
Chronic	X10	X10-C3	1		0.973435	2.3529	0	0	0	11.9595	0	0	0	164.54	0	55	28.1	174.15	82.58	41.5	111.47	47.32	137.17	9.62	0	45.45	0.996718	0.0378648	1.37041	3.26282	1.36917	1.41381	4.42753	0.881516	0.981657	0.734069	0.938961	1.2768	1.91903	12.6646	19.5785	11.3914	4.22139	0.742936	1.61904	22.8163	1.76884	9.00831	0.809629
		X10-C4	2		1.05359	1.87514	0	0	0	18.7692	0	0	2.5458	403.65	103.17	76.18	23.85	82.36	82.58	153.74	6.59	68.04	266.67	2.37	0	0	0.000527529	9.93093e-06		0.00123334	0.00151515	0.000585033	0.00069891	0.000171799	0.000649546	8.50387e-05	0.000155023	0.000628573	4.02664	25.3961	24.637	10.307	1.65705	0.511231	1.1906	41.6529	1.58495	11.3655	3.38015
		X10-E3	1		1.10858	1.79309	0	0	0	9.75604	0	0	0	198.6	0	46.51	10.84	166.52	69.89	72.84	189.73	29.77	0	22.31	0	37.15	0.239763	0.888204		0.0280342	0.0562952	0.220256	0.0307681	0.530606	0.32203	0.0155673	0.341419	0.0547798	2.84343	0.769368	0.867461	1.54059	2.17358	4.03947	0.881894	2.11953	1.46251	1.58394	0.492985
		X10-E4	1		1.23246	1.67003	0	0	0	23.541	0	0	0	424.39	0	76.9	28.5	82.46	54.48	66.54	121.68	5.96	0	21.53	0	82.27	0.292409	1.19201		0.0998574	0.238086	0.131383	0.0383071	1.08686	0.101442	0.0222086	0.466592	0.113249	2.37832	1.85733	0.297594	2.66688	1.95572	3.91498	1.77492	1.53882	1.08187	1.47025	0.515625
	ESM	ESM-A3	1		1.35717	1.71462	0	0	0	2.12791	0	0	2.02998	93.53	89.19	75.64	25.94	89.91	17.85	0	54.85	20.33	0	17	166.82	0	0.996205	0.00925497	0.699484	1.10468	0.150344	0.492414	0.571655	0.659978	1.40998	0.498302	0.336439	0.376338	0.322809	8.77901	10.0602	4.14042	1.82577	2.03551	0.533564	22.8951	1.33824	6.11938	3.42049
		ESM-C3	1		1.13458	1.61693	0	0	0	5.48223	0	0	0	0	0	0	0	0	16.57	47.62	0	0	0	0	0	0	1.57075	0.0154085	1.37403	2.86415	2.21333	0.951037	1.19307	0.333862	0.786231	2.11331	1.34033	1.2494	0.642667	5.66274	15.7604	7.01496	1.75397	2.17221	0.715467	12.1813	2.30699	6.77827	1.70598
		ESM-C4	1		1.16561	1.81848	0	0	0	0	0	0	0	89.07	0	52.06	0	0	0	0	17.88	43.78	0	20.73	166.82	0	0.73964	0.0095648	0.944845	3.62531	1.84425	0.997149	0.911151	0.445833	0.772452	2.24731	1.42129	1.35946	0.2889	9.09026	12.4162	3.23598	0.838764	0.575152	0.416084	12.2713	1.0334	4.63765	3.56624
		ESM-E2	1		1.20678	1.82554	0	0	0	4.7013	0	0	0	0	0	0	5.41	0	0	0	75.69	0	0	0	0	0	1.09304	0.31107	0.740104	1.26806	1.1691	0.559293	1.2623	0.304137	0.42091	1.1063	0.57426	0.742928	1.21528	18.4357	24.2078	6.91645	2.56733	1.3058	1.16725	27.6659	1.7415	8.71868	2.39685
		ESM-E3	1		1.10867	1.40894	0	0	0	5.21886	0	0	0	0	0	60.7	0	82.36	7.08	0	0	0	45.72	5.03	0	0		0.0536102	0.558044	1.74466	3.27992	1.6082	1.86451	0.941761	2.62507	3.12732	0.955096	1.62695	0.278841	6.2124	15.2983	2.14485	1.5576	1.16886	0.740718	12.4714	1.36186	5.02536	3.33124
	CM17	CM17-A3	0		1.08001	1.44454	0	0	0	0	0	0	0	113.38	0	0	21.81	0	72.81	0	278.22	43.78	0	17.22	308.37	0	0.612942	0.390873	1.77903	1.09397	2.47856	0.60586	0.729959	0.654465	0.652758	1.36344	1.21141	1.0454	0.40062	0.262122	2.0594	1.0596	4.42773	0.781154	1.59989	0.792889	0.967336	0.760442	0.176947
		CM17-A4	1		1.04012	1.04685	0	0	0	62.1762	0	0	0	85.72	85.48	34.38	10.22	0	0	46.99	159.97	5.96	0	10.7	147.88	0	0.622324	0.995994	1.52587	1.36063	2.911	0.436042	0.414037	0.852229	0.927004	1.22336	1.42901	0.827723	0.179553	1.24785	4.12867	1.12302	2.23202	0.894621	2.60947	0.599247	1.34286	1.32122	0.0687345
		CM17-C3	1		0.921752	1.32311	0	0	0	0	0	0	0	56.06	0	74.36	14.96	84.36	29.18	0	33.68	0	28.06	23.08	0	0	0.386369	0.0552237	1.5765	1.56866	0.621827	1.05633	1.08781	0.49722	0.56828	1.31343	1.02115	1.32518	28.7986	2.16568	2.06411	3.02424	10.0742	1.44846	1.89036	2.97814	1.19435	2.38984	5.04643
		CM17-C4	1		0.865452	1.20481	0	0	0	0	0	0	0	54.89	0	0	10.84	0	12.47	0	0	0	0	7.11	0	0	0.33661	0.0490973	3.49145	2.11245	2.14958	1.24203	0.501961	0.223667	0.58609	1.41907	0.965907	1.43823	4.3322	3.73179	7.33469	1.96761	6.26896	0.580476	0.834312	9.6921	1.39975	4.88464	2.72256
	10R26	10R-A2	0		1.09266	1.22224	0	0	0	0	0	0	0	164.54	125.25	102.67	48.13	197.28	151.74	41.5	216.54	96.1	96.02	28.36	588.92	51.73	1.30882	1.44095	8.61642	4.93626	1.02355	2.91734	7.05536	0.649112	1.15133	2.64129	1.68853	2.35483	0.279571	4.24877	0.528986	10.5147	3.54026	0.120203	4.06814	1.48932	0.636711	2.39062	0.435095
		10R-A4	0		1.09218	1.62844	0	0	0	0	0	0	0	0	0	55	23.85	238.4	56.3	0	39.03	47.32	64.01	5.03	110.13	0	1.373	1.70018	2.76191	2.25323	1.0332	1.01109	0.485732	0.500922	0.989821	3.28769	2.47193	1.55227	1.14536	2.24491	0.933758	0.426223	0.415952	0.568488	0.126944	1.36118	1.41323	1.03144	0.748959
		10R-C2	1		1.06	1.37764	0	0	0	0	0	0	0	40.46	53.7	55	23.85	118.92	56.3	41.5	111.47	47.32	45.72	9.62	0	0	1.03929	0.01944	1.08051	1.79873	1.22372	1.03326	1.53367	0.565747	1.69939	1.07837	0.793106	0.950106	0.277951	0.717687	2.30842	1.34837	0.528104	0.567007	0.440153	0.566856	0.429292	1.33126	0.257832
		10R-C3	0		1.10966	1.30278	0	0	0	0	0	0	0	0	0	0	0	58.47	7.08	0	239.63	0	36.58	5.03	296.21	0	3.41346	0.0113571	1.43185	2.35081	1.78942	0.751951	0.823107	0.757592	2.15501	1.55513	1.23835	0.904378		0.285287	2.195	0.424806	0.183054	0.818707	1.05305	1.05157	1.06769	1.0469	0.664031
		10R-E2	1		1.18586	1.74052	0	0	0	0	0	0	0	0	0	0	23.29	88.08	31.23	71.58	19.7	37.42	0	15.24	0	0	0.872856	0.607379	0.63511	1.13788	1.13221	0.73322	0.500703	0.108207	1.16389	1.12621	0.598251	0.707243	1.41428	0.930987	1.3771	2.1005	0.605334	0.130673	0.792821	4.78887	2.53721	1.69523	1.27288
		10R-E4	0		1.12758	1.37954	0	0	0	0	0	0	0	40.46	0	60.7	0	0	0	0	119.94	23.36	18.29	9.62	140.79	0	0.382113	0.520653	0.928008	1.26284	1.36757	0.855693	1.67409	0.244736	0.708179	1.36228	0.938308	0.904339	0.773458	0.773458	1.47794	1.70562	2.26368	0.500519	1.38961	1.62191	5.33463	4.015	0.716441
	Sc43	Sc43-B2	1		1.2858	1.79104	0	0	0	6.84202	0	0	8.90653	40.46	0	55	0	21.8	17.37	0	58.22	0	0	2.37	0	0	1.58662	0.0666396	1.57106	2.21509	0.81491	0.849643	1.66763	0.23905	0.720852	1.81644	1.11415	0.846635	1.14944	5.3986	11.2923	1.00883	3.3164	2.38675	0.134081	19.595	0.822389	3.3149	1.28239
		Sc43-B4	2		1.34067	2.16057	0	0	0	3.08496	0	0	0	65.13	0	0	0	82.36	69.76	0	136.64	0	0	2.37	76.45	0	0.819583	0.0902767	1.14864	2.07443	0.500378	0.611698	1.54727	0.308192	0.930652	0.703095	0.657189	0.55952	1.56478	22.1241	15.1703	7.92718	0.839964	1.75584	2.1583	31.1352	1.46499	7.73133	3.40826
		Sc43-C3	1		1.30733	2.02607	0	0	0	48.7688	0	0	0	89.88	0	42.4	0	0	0	0	128.33	23.36	9.15	2.37	76.45	0	0.383055	0.0350833	1.31617	3.61085	1.46157	1.43154	0.852621	0.218891	0.624559	1.99801	1.30558	1.42141	0.941235	25.5187	22.7948	6.28815	2.73414	0.310747	3.0133	72.8233	2.26137	22.7593	2.88457
		Sc43-E1	2		1.24542	1.58645	0	0	0	7.72707	0	0	0	0	0	42.4	0	0	0	0	0	23.36	9.15	7.4	0	0	1.10357	0.0704028	2.08513	4.80316	2.7887	2.17339	3.13043	0.695711	1.92525	3.41262	1.3619	1.69132	0.857209	8.15759	12.1173	5.15183	3.55142	1.15145	1.86703	18.888	2.17275	7.30961	0.397001
		Sc43-E2	2		1.21795	1.75837	0	0	0	13.4351	0	0	0	139.59	0	60.7	0	118.92	41.96	0	58.22	23.36	73.16	7.4	110.13	0	4.49878	0.0257962	1.17704	3.91875	0.898815	1.1607	2.06447	0.442617	1.63332	2.4976	1.5272	1.44619	0.90011	10.3655	15.7919	2.50769	2.29658	3.01766	1.37037	26.1387	1.23778	6.78823	0.358321
	VFRA	VFRA-A1	1		1.12684	2.46073	0	0	0	64.2142	40.1267	0	0	202.04	0	0	23.85	82.36	106.85	0	67.46	23.36	18.29	30.06	76.45	39.17	0.424509	1.3207	4.01425	4.19918	2.04573	0.658875	10.1265	0.933427	0.649322	0.845739	0.564037	1.27306	0.816803	15.1728	11.0084	16.2643	3.33634	0.402258	1.59802	10.8297	3.50976	11.1231	3.10398
		VFRA-A3	2		1.28461	2.47002	0	0	0	26.6464	8.83471	0	9.19192	152.06	0	42.4	0	0	41.96	0	39.03	23.36	27.44	2.37	0	101.9	1.4791	0.149123	6.62107	2.84282	1.36937	0.694012	7.80282	0.717032	0.687661	1.12955	0.661568	1.1943	0.0957696	5.92868	5.17519	4.5651	1.60305	0.748331	0.762164	9.82578	1.16944	5.57002	0.877161
		VFRA-B3	2		1.24646	2.4171	0	0	0	27.07	3.47728	0	0	0	0	66.09	0	0	0	0	0	0	27.44	15.72	0	29.73	0.883453	0.0845448	5.12407	4.76123	1.56742	0.904652	13.8244	0.967293	1.27093	1.76438	0.960848	1.57031	0.533714	7.04707	4.38365	6.0598	1.10778	1.01886	0.868898	10.5637	1.701	4.6278	0.567605
		VFRA-D3	2		1.44954	2.70508	0	0	0	9.42645	2.90582	0	0	40.46	0	0	0	0	49.27	9.14	895.68	0	9.15	0	1012.65	45.45	0.464772	0.0132105	1.21206	2.89224	2.40291	0.460289	3.58202	0.932207	0.63369	0.895792	0.563688	1.01026	0.383183	4.53239	8.68613	5.41726	1.2418	0.953375	0.381046	4.99612	0.686681	6.03916	9.51257
Acute	X10	X10-C2	1	1	1.41191	2.89017	0	4.02909	0	236.963	2421.82	0	48.2481	89.88	0	0	28.1	118.92	56.3	0	0	0	27.44	17.63	0	76.82	0.424948	1.92745	0.589987	3.1979	1.40964	0.228117	1.10346	0.192972	1.10318	0.380809	0.745589	0.572416	1.47116	120.333	82.5111	22.4628	7.80254	2.85885	2.74238	131.083	3.44828	23.2991	0.734632
	10R26	10R-E3	1		1.28577	2.12192	0	55.1753	0	13.2261	0	0	10.3966	113.38	74.94	104.94	13.24	0	52.85	95.2	88.38	41.44	24.8	30.35	269.36	37.15	0.217835	0.0747722	1.46085	1.88726	0.477596	0.449458	1.60457	0.187664	0.493208	0.647767	0.313543	0.660751	0.94575	0.78114	2.042	2.32812	0.297087	0.223864	0.284652	1.20244	0.303364	1.69303	0.0845118
	Sc43	Sc43-C1	1		1.30284	2.96137	0	0	0	250.768	975.512	0	13.8412	40.46	0	55	0	0	0	0	111.47	0	36.58	11.72	140.79	0	1.49234	1.06927	2.53615	2.92169	2.37166	0.870471	3.13187	0.369369	1.18584	0.973957	0.959657	0.967212	2.45513	46.3356	34.3165	12.652	12.8024	0.616176	2.9859	155.26	2.45449	11.9713	0.593833
	VFRA	VFRA-B1	2		1.39277	4.59619	15.8	98.9623	6.46031	541.288	779.015	119.685	77.8516	0	0	57.89	23.85	161.69	41.96	0	161.17	35.93	27.44	15.72	140.79	0	0.662431	1.03541	5.97073	3.95584	3.88502	0.485128	18.3629	0.55526	0.913212	0.740271	0.407731	1.16196	2.31098	22.0165	43.1396	7.41393	12.0229	0.809585	1.24566	21.4548	1.79457	14.0626	7.94406
		VFRA-D2	1		1.32865	5.22332	12.4	110.951	34.46	307.861	2638.67	187.707	136.541	227.1	53.7	0	0	21.8	118.46	0	0	47.32	96.02	9.62	0	26.59	0.465167	1.13469	6.33889	4.68824	4.90417	0.179383	7.50082	1.29296	1.15825	0.277881	0.161414	0.737002	0.528537	4.8625	54.8775	7.47042	1.8455	0.922014	0.799468	10.4433	1.673	11.6706	0.849632
Chronic	X10	X10-A4	1		1.01039	1.72994	0	0	0	13.3841	0	0	1.07914	89.88	0	52.02	32.26	0	41.96	0	144.88	35.93	82.3	7.4	248.01	83.09	0.855992	0.00139189	0.900429	2.59196	1.39809	0.52907	2.73795	0.3645	1.32398	0.872801	1.32255	1.12642	1.89615	9.6346	17.566	9.11592	1.22539	0.812753	0.392393	19.1125	1.39872	6.37794	0.958134
	ESM	ESM-A1	1		1.28793	1.87109	0	0	0	4.13719	0	0	0	54.89	0	78.14	23.78	0	0.87	0	83.93	29.77	0	13.4	220.02	0	1.22303	0.00414671	0.455983	1.22139	0.704777	0.448839	0.448265	0.216956	0.826832	0.810847	0.528049	0.544344	1.0463	12.8014	34.2811	6.74482	3.70854	1.29718	2.17529	31.9303	2.03547	11.5554	3.08127
	CM17	CM17-B3	1		1.03156	1.4433	0	0	0	0	0	0	0	109	62.06	64.81	0	0	92.12	43.83	203.69	63.28	0	19.11	259.33	41.87	0.441482	1.6867	1.36063	0.662663	2.68945	0.774946	0.886317	0.429474	0.375589	0.692733	0.437033	0.583674	0.40897	0.464285	1.63963	1.58123	2.64847	0.849932	1.65438	1.6518	1.0624	0.9513	0.419021
	Sc43	Sc43-C4	1		1.26618	2.07535	0	0	0	5.07519	0	0	0	0	0	0	0	21.8	41.96	0	58.22	0	0	11.72	0	26.59	2.29223	0.0473364	0.760044	3.94783	1.58391	0.905162	1.09936	0.246752	1.63924	2.3592	1.52866	1.15039	1.0258	9.11678	15.6736	9.48743	1.18344	1.15476	0.822058	28.5215	2.34849	10.5429	2.04797
	VFRA	VFRA-B2	2		1.28805	3.13921	0	0	0	20.5472	39.4451	0	0	0	0	60.7	0	82.36	0	0	76.53	0	0	2.37	0	126.97	0.753753	0.0503551	4.7744	6.33428	2.04479	0.835633	11.179	1.04167	1.11018	2.34191	1.58579	2.04481	1.24338	10.0028	7.88151	7.9525	2.45223	0.505467	0.228124	14.4281	1.44766	8.38309	1.20647
		VFRA-D4	2		1.37362	2.76657	0	0	0	12.2294	12.1945	0	0	120.92	0	76.18	0	21.8	41.96	0	39.03	0	0	0	76.45	0	0.178571	0.003073	0.434182	0.883572	0.552411	0.228602	0.982316	0.53478	0.37246	0.421995	0.171259	0.354493	0.529988	3.67479	11.1261	1.71829	1.20577	1.0087	1.10394	6.06099	1.13662	3.92799	1.79373
Acute	VFRA	VFRA-A2	2	2	1.47412	4.79727	7	78.3617	73.3022	165.177	724.819	69.2046	168.226	52.78	0	55	23.85	82.36	94.91	35.88	85.45	35.93	0	13.75	0	0	0.709998	0.603143	12.0596	6.89341	8.30168	0.441886	22.3074	0.797721	0.857357	0.374584	0.246361	1.25576	6.88687	61.8134	51.6794	12.6992	21.2841	0.875156	3.30337	56.6982	3.48482	22.3654	11.2397
		VFRA-D1	1		1.31841	4.24381	2.2		12.7147	506.359	1862.83	53.8715	18.9173	164.54	0	48.94	23.85	134.3	56.3	0	0	0	27.44	7.4	0	0	0.0462816	0.110508	0.378883	0.268142	0.191579	0.0164244	0.292705	0.027707	0.0604275	0.0202552	0.0117818	0.0522096	2.96029	22.3211	37.4337	13.4294	4.22956	0.413658	1.54011	54.1839	1.71383	10.3828	1.47374
Chronic	X10	X10-A3	2		1.1526	1.94439	0	0	0	4.73185	0	0	0	189.53	0	63.43	23.85	21.8	69.76	30.25	28.94	35.93	102.88	13.75	0	32.88	1.04481	0.00341628	2.16052	8.50488	0.425488	1.91042	3.31348	1.26853	3.30619	1.44513	0.780491	1.3973	0.96004	10.3789	14.3829	8.0737	2.78459	1.03887	1.14365	13.6649	1.43646	6.89423	0.857631
	CM17	CM17-B4	1		0.916317	1.26841	0	0	0	0	0	0	0	211.08	95.12	105.89	36.89	204.28	0	45.09	125.96	102.94	0	33.24	315.99	62.49	0.474219	0.231169	1.18076	1.39994	1.23329	0.727741	0.588995	1.43094	0.444092	1.81132	1.3481	0.960315	0.257486	0.720279	1.20137	0.75217	1.27995	0.754903	0.865611	0.476329	1.16782	1.37966	0.230269
			Damage		Weight		Load							Seric cytoquines													Spleen												Liver										Intestine
			Intestine	Heart	Liver	Spleen	Brain	Spleen	Esophagus	Intestine	Heart	Liver	Quadriceps	IFN-γ	IL-1α	IL-2	IL-4	IL-5	IL-6	IL-10	IL-13	IL-17	IL-21	IL-22	IL-27	TNF	Alox15	Arg1	Ptgs2	Ifng	Il10	Il12a	Il21	Il4	Il6	Nos2	Tgfb1	Tnf	Alox15	Ptgs2	Ifng	Il10	Il12a	Il4	Il6	Nos2	Tgfb1	Tnf	ArgI
			IDa	HDa	LWe	SWe	BrLo	SLo	ELo	ILo	HLo	LLo	QLo	BIf	B1	B2	B4	B5	B6	B10	B13	B17	B21	B22	B27	BTn	SAl	SAr	SCo	SIf	S10	S12	S21	S4	S6	Sno	STg	STn	LAl	LCo	LIf	L10	L12	L4	L6	Lno	LTg	LTn	IAr
Mean	0		1.03509	0	1.21556	2.22828	0.335088	49.7741	27.2542	68.3343	339.134	3.18271	29.77	89.9325	20.807	49.7267	12.0702	60.1456	43.1353	30.8225	168.333	26.1561	42.0909	12.2651	191.661	15.4968	0.80841	0.701764	2.94061	2.51156	1.52482	0.787317	2.76399	0.473374	0.974778	1.22141	0.803355	0.998436	1.98231	18.128	26.3582	8.59311	5.441	1.63348	1.9032	41.6935	1.85451	9.40849	1.82851
	1		1.27273	1	1.27088	2.80168	2.56364	24.4652	3.72003	127.771	624.241	27.9447	26.178	76.8645	17.3364	49.9709	11.0209	38.9427	44.4036	12.6391	87.9364	23.0609	26.78	12.64	123.159	38.0982	0.818889	0.639509	2.32566	2.93569	2.00196	0.539528	4.4579	0.493851	0.954725	0.956379	0.741934	0.900316	1.26019	21.8203	27.7322	8.08431	4.29039	1.00539	1.3122	38.2863	1.73664	9.49412	1.79211
	2		1.5	2	1.21536	3.06347	2.3	26.1206	21.5042	169.067	646.912	30.769	46.7857	154.482	23.78	68.315	27.11	110.685	55.2425	27.805	60.0875	43.7	32.58	17.035	78.9975	23.8425	0.568826	0.237059	3.94493	4.26659	2.53801	0.774119	6.62564	0.881223	1.16702	0.912824	0.596683	0.916394	2.76617	23.8084	26.1743	8.73863	7.39456	0.770648	1.71318	31.2558	1.95073	10.2555	3.45034
	Control		0	0	0.999768	0.999781	0	0	0	0	0	0	0	2.51333	0	37.1333	4.94762	18.2919	14.7033	5.59381	49.5829	10.6386	6.96857	4.75238	33.2962	0	1	1	1	1	1	1	1	1	1	1	1	1	1	1	1	1	1	1	1	1	1	1	0.981845
S.D.	0		0.647936	0	0.138941	0.77555	1.75844	121.082	121.369	118.573	860.195	16.8718	61.7531	100.804	38.9816	38.4226	14.4275	71.5934	52.7951	58.7173	493.454	38.0413	78.1912	11.6804	539.499	30.815	0.753142	1.49531	3.22749	1.61902	0.913676	0.496492	3.87776	0.265778	0.595665	0.860344	0.444988	0.549643	3.77248	20.0729	52.5495	7.84073	6.23259	1.30479	2.1973	50.1932	0.976932	8.36916	2.71417
	1		0.445362	0	0.126354	1.13147	5.48639	41.0987	9.89491	172.731	958.29	61.0278	42.421	65.1914	28.6754	33.603	12.8058	53.7778	35.4664	28.9622	61.3821	22.521	32.4224	7.94288	108.025	39.895	0.603905	0.71189	2.16754	1.65941	1.33409	0.257448	5.42793	0.344107	0.387469	0.687864	0.50562	0.448527	0.672439	33.5101	23.9708	5.63451	4.27976	0.650982	0.921301	50.6155	0.796736	6.05607	2.10748
	2		0.5	0	0.206725	1.48945	2.85832	36.9401	30.3527	205.773	761.826	31.2429	70.5374	60.9839	41.1882	22.2959	5.64649	67.1203	34.7747	16.9047	48.8956	37.215	42.1053	9.70847	136.828	26.0396	0.363486	0.226195	4.72728	3.50245	3.35003	0.703175	9.1301	0.544898	1.2668	0.737739	0.515569	0.523254	2.57747	23.2379	19.6212	5.04766	8.08667	0.229432	0.948866	24.6467	0.906502	7.69327	4.51863
	Control		0	0	0.0891893	0.122033	0	0	0	0	0	0	0	11.24	0	21.3699	10.2419	33.5148	24.5747	11.5581	62.2572	14.5201	11.9432	5.28676	60.7441	0	0.433402	1.14263	0.505942	0.459153	0.521027	0.409494	0.590208	0.472849	0.424255	0.466458	0.452346	0.389683	0.781632	0.44849	0.385469	0.476163	0.575808	0.409674	0.536208	0.359845	0.253571	0.356392	0.596837
C.V.	0		0.625972		0.114302	0.348049	5.24769	2.43262	4.45323	1.7352	2.53645	5.30107	2.07434	1.12088	1.87348	0.772675	1.1953	1.19034	1.22394	1.90502	2.93142	1.45439	1.85767	0.952332	2.81486	1.98847	0.931635	2.13079	1.09756	0.644628	0.599204	0.630612	1.40296	0.561455	0.611077	0.704387	0.553911	0.550504	1.90307	1.10729	1.99367	0.912444	1.14549	0.798778	1.15453	1.20386	0.526787	0.889532	1.48436
	1		0.349927	0	0.0994227	0.403856	2.14008	1.67988	2.6599	1.35188	1.53513	2.18388	1.62048	0.848133	1.65406	0.672452	1.16195	1.38095	0.798726	2.29148	0.698028	0.976587	1.21069	0.628392	0.877116	1.04716	0.737468	1.11318	0.932012	0.565252	0.666392	0.477172	1.2176	0.696783	0.405844	0.719238	0.681488	0.498189	0.533599	1.53573	0.864367	0.696968	0.997524	0.647493	0.702102	1.32202	0.45878	0.637876	1.17597
	2		0.333333	0	0.170094	0.486197	1.24275	1.41421	1.41148	1.21711	1.17763	1.0154	1.50767	0.394763	1.73205	0.326369	0.208281	0.606408	0.629492	0.607973	0.81374	0.851601	1.29237	0.569913	1.73205	1.09215	0.639011	0.95417	1.19832	0.820901	1.31994	0.908356	1.37799	0.618342	1.0855	0.808194	0.864058	0.570992	0.931784	0.976038	0.749635	0.577626	1.0936	0.297714	0.553861	0.788546	0.464698	0.750158	1.30962
	Control				0.08921	0.12206								4.47214		0.57549	2.07006	1.83222	1.67137	2.06623	1.25562	1.36486	1.71386	1.11244	1.82436		0.433402	1.14263	0.505942	0.459153	0.521027	0.409494	0.590208	0.472849	0.424255	0.466458	0.452346	0.389683	0.781632	0.44849	0.385469	0.476163	0.575808	0.409674	0.536208	0.359845	0.253571	0.356392	0.607873
P value	0 vs. 1		0.255426		0.23133	0.150258	0.230857	0.228939	0.15942	0.317311	0.334229	0.230582	0.856175	0.684987	0.782784	0.984589	0.825466	0.361468	0.940212	0.143059	0.246534	0.797748	0.302807	0.92026	0.393657	0.0411111	0.965969	0.837605	0.553721	0.437874	0.299118	0.0262005	0.228372	0.827466	0.916085	0.345741	0.687865	0.584802	0.19489	0.741712	0.895087	0.840386	0.565556	0.0276341	0.162111	0.839922	0.711735	0.974681	0.967049
	0 vs. 2		0.171957		0.997891	0.404214	0.320442	0.74119	0.926233	0.460435	0.495921	0.223711	0.605874	0.218542	0.88563	0.35078	0.0458882	0.182949	0.658412	0.920061	0.137806	0.383449	0.813591	0.435917	0.683413	0.605118	0.537431	0.062494	0.572267	0.450314	0.637	0.96112	0.517798	0.285989	0.810409	0.494169	0.386026	0.776888	0.689208	0.596613	0.994559	0.971414	0.562087	0.000856124	0.866382	0.686499	0.851416	0.847294	0.580114
	1 vs. 2		0.445508		0.570274	0.741192	0.933279	0.95434	0.387341	0.723517	0.96892	0.935636	0.534104	0.0756114	0.756834	0.362538	0.0415751	0.0687097	0.632435	0.374495	0.459982	0.248312	0.797252	0.421896	0.555659	0.546557	0.481471	0.320091	0.601044	0.564274	0.802668	0.607856	0.610422	0.15348	0.79237	0.922653	0.656172	0.957296	0.387596	0.920381	0.915249	0.852065	0.389226	0.522814	0.503303	0.807901	0.686662	0.855445	0.5768
	0 vs. 1,2		0.104073		0.336371	0.0821151	0.127535	0.209045	0.273976	0.188768	0.259821	0.105587	0.914324	0.787114	0.875105	0.64029	0.44121	0.920669	0.777036	0.191854	0.200263	0.822272	0.33324	0.63794	0.311204	0.0516389	0.791152	0.523476	0.847864	0.260922	0.294147	0.198427	0.23951	0.330039	0.843866	0.261176	0.461735	0.552379	0.63115	0.635097	0.918432	0.878655	0.858495	0.00461886	0.216942	0.716434	0.828321	0.903046	0.622101
	1 vs. 0,2		0.320111		0.244028	0.0912702	0.257427	0.237996	0.140042	0.249671	0.364487	0.264642	0.81361	0.587205	0.770797	0.937431	0.668768	0.294534	0.977174	0.138041	0.261065	0.725689	0.309498	0.986652	0.422408	0.0428941	0.912052	0.9144	0.524143	0.612189	0.333202	0.0265278	0.356304	0.952391	0.876138	0.379266	0.755705	0.602986	0.146835	0.76661	0.891225	0.833886	0.531046	0.0400466	0.159256	0.868309	0.694566	0.991028	0.87803
	2 vs. 0,1		0.191364		0.902846	0.452804	0.284758	0.767933	0.972751	0.205126	0.569198	0.142245	0.57438	0.180551	0.858084	0.339956	0.0388851	0.140265	0.647432	0.997855	0.132982	0.341038	0.851243	0.418352	0.688482	0.787014	0.520224	0.0476239	0.510033	0.466373	0.66193	0.916644	0.545885	0.289171	0.80713	0.544014	0.414615	0.813366	0.615514	0.671222	0.987085	0.953206	0.504465	0.00184469	0.928588	0.701357	0.816515	0.84279	0.578395
	0 vs. Ctl				3.21391e-15	5.02202e-17	0.159414	0.00324032	0.0984457	7.68861e-05	0.00462724	0.163582	0.000659568	2.87036e-08	0.000191145	0.0773842	0.0437292	0.000965805	0.00218539	0.0032454	0.0830942	0.0120508	0.00181932	0.000264454	0.0348962	0.000403467	0.118591	0.279471	6.63194e-05	6.31073e-09	0.000510537	0.0248765	0.00139237	1.16326e-08	0.806286	0.104981	0.032828	0.986824	0.0650158	3.57506e-08	0.000652446	1.37464e-09	1.91123e-06	0.00104896	0.00425973	1.18288e-07	3.1304e-08	4.84458e-10	0.0273198
	1 vs. Ctl				8.46787e-11	0.000506297	0.170292	0.0891651	0.261956	0.0413984	0.0663935	0.17823	0.0795581	0.00478431	0.0849487	0.212664	0.168249	0.206518	0.011728	0.473791	0.11779	0.0775919	0.0874376	0.00289654	0.0292113	0.0128987	0.271378	0.331202	0.0828674	0.0041667	0.0401593	0.000973623	0.0718046	0.00186564	0.753203	0.807361	0.110869	0.473561	0.325092	0.0778207	0.00547803	0.00261492	0.0354959	0.98043	0.323189	0.042085	0.0154037	0.00126214	0.25534
	2 vs. Ctl				0.168234	0.0958574	0.257701	0.42265	0.307293	0.24988	0.237714	0.186592	0.333917	0.0225943	0.391002	0.0180003	0.000514544	0.0949754	0.0129993	0.00496024	0.762213	0.221574	0.37027	0.11386	0.60639	0.210945	0.0657327	0.00237688	0.359659	0.204623	0.484763	0.619048	0.364146	0.644434	0.83447	0.742689	0.105568	0.698806	0.321027	0.187683	0.112805	0.0765908	0.264326	0.285417	0.28471	0.12345	0.166722	0.12853	0.413954
	1,2 vs. Ctl				1.63618e-05	6.08917e-05	0.0790952	0.0445415	0.126293	0.0131855	0.021338	0.0698676	0.0396542	0.000234088	0.0462796	0.0613996	0.0152524	0.0510958	0.00333109	0.167323	0.155236	0.044513	0.0447278	0.00219502	0.0346467	0.00394536	0.0894333	0.0632008	0.0561489	0.00286685	0.0607488	0.0026849	0.0406198	0.00612801	0.957162	0.786141	0.0417105	0.449129	0.154519	0.022356	0.000734225	0.000214574	0.0175898	0.683393	0.13295	0.0110568	0.00317763	0.000203644	0.147369
[truncated: 19 more columns]
