# Supplementary material for: A multi-parametric analysis of Trypanosoma cruzi infection: common pathophysiologic patterns beyond extreme heterogeneity of host responses
Source: Sci Rep. 2017 Aug 21;7:8893. doi: 10.1038/s41598-017-08086-8 (PMC5566495; doi:10.1038/s41598-017-08086-8)
Supplement: Supplementary file 8 — Table S7 [file 41598_2017_8086_MOESM8_ESM.xls]

## Sheet: Extended data Table 2 (red)
			Seric cytoquines													Spleen												Liver										Heart											Intestine
			IFN-γ	IL-1α	IL-2	IL-4	IL-5	IL-6	IL-10	IL-13	IL-17	IL-21	IL-22	IL-27	TNF	Alox15	Arg1	Ptgs2	Ifng	Il10	Il12a	Il21	Il4	Il6	Nos2	Tgfb1	Tnf	Alox15	Ptgs2	Ifng	Il10	Il12a	Il4	Il6	Nos2	Tgfb1	Tnf	Alox15	Arg1	Ptgs2	IFNG	Il10	Il12a	Il4	Il6	Nos2	Tgfb1	Tnf	ArgI
			BIf	B1	B2	B4	B5	B6	B10	B13	B17	B21	B22	B27	BTn	SAl	SAr	SCo	SIf	S10	S12	S21	S4	S6	SIn	STg	STn	LAl	LCo	LIf	L10	L12	L4	L6	LIn	LTg	LTn	HAl	HAr	HCo	HIf	H10	H12	H4	H6	HIn	HTg	HTn	IAr
Control vs.	acute	X10	0.00992998	0.0802348	0.0476709	0.0902613	0.000503049	5.19866e-05	0.118391	0.338812	0.10863	0.0904178	0.000169764	0.3046	0.0097766	0.0135247	0.311169	0.422483	1.60686e-07	0.0399949	1.46316e-08	0.00171165	4.01631e-06	0.83972	2.17026e-05	6.39451e-05	0.000701903	0.271684	0.00501602	8.01453e-05	0.000769727	0.00305139	0.00145131	2.36309e-07	0.00270658	0.000342012	0.00231511	0.015794	0.0958919	0.0157205	0.0008441	0.0471542	0.00255838	0.0196014	0.0812914	0.0673207	0.0264158	0.000232431	0.0405921
		ESM	0.427263	0.363217	0.140245	0.320102	0.726483	0.94559	0.281694	0.448019	0.0758147	0.592928	0.551747	0.324429	0.518533	0.0140493	0.0267354	0.474094	0.723195	0.350679	0.276747	0.779779	0.01433	0.345955	0.661442	0.0240941	0.196844	0.192047	0.0108185	0.00123414	0.00804323	0.0776092	0.197575	0.141349	0.00191568	0.0397858	0.00450815	0.254363	0.255185	0.58206	0.00579202	0.0545526	0.966139	0.000109932	0.0326111	0.00358755	0.0167541	0.834519	0.981901
		CM17	0.0586052	0.0421313	0.0374985	0.189315	0.0618638	0.219701	0.194938	0.105075	0.120831	0.273634	0.0208184	0.11009	0.28551	1.92993e-08	0.160641	0.129112	0.022187	0.181808	0.178274	8.8239e-06	2.63416e-06	0.195186	0.520095	0.113667	0.113526	0.118979	0.0353875	0.000445778	0.00950524	0.0209599	0.000548274	0.0673689	0.0455437	0.00124781	0.00680264	5.74545e-06	0.00213244	0.038951	0.202884	0.462987	0.33323	0.963742	0.168541	0.740507	0.237277	0.782441	0.616564
		10R26	0.0150312	0.176955	0.0031504	0.305853	0.736546	0.14623	0.4297	0.76626	0.603091	0.0751645	0.020898	0.385431	0.363217	0.00501723	0.0183148	0.124345	0.0700045	0.902642	0.0401815	0.0135165	0.000897884	0.167034	0.748719	0.0198033	0.13403	0.00215172	0.01889	0.0250466	0.0103446	0.108089	0.173621	0.396435	0.0432047	0.571277	0.00430778	0.818065	0.0904718	0.789682	0.149688	0.1372	0.727017	0.94605	0.539592	0.798513	0.544985	0.18171	0.481478
		Sc43	0.213595	0.518533	0.874357	0.556573	0.767864	0.642923	0.593013	0.761402	0.656697	0.168716	0.248359	0.731984	0.363217	0.302464	0.952541	0.0330518	1.05071e-08	0.000224659	0.116049	8.74573e-07	1.4025e-06	0.358532	0.126202	0.158952	0.219305	0.00505951	0.000380416	0.014357	3.73974e-05	0.0180421	0.0638632	0.0426945	0.000846072	0.00342883	0.00369396	0.131094	0.239717	0.314935	0.178997	0.311076	0.562235	0.261661	0.318697	0.359559	0.134312	0.178258	0.786225
		VFRA	0.0210228	0.363217	0.337208	0.039385	0.0462042	0.000721339	0.947129	0.351117	0.03494	0.0931973	0.0202447	0.413044	0.363217	0.0158215	0.0954594	0.0131814	0.0173173	0.0520048	0.000220031	0.0141401	0.0945879	0.269861	0.00279098	2.27854e-08	0.369175	0.0611339	0.0148489	0.127388	0.0339513	0.041954	0.492182	0.236901	0.00496908	0.0168501	0.000534522	0.00888445	0.0223425	0.00530558	0.0185909	0.0157825	0.00403448	0.0148994	0.0381357	3.78018e-05	4.22681e-16	0.00245112	0.0425434
		all strains	2.36386e-06	0.000946245	0.0288655	0.0305639	0.00485565	0.0032053	0.0138055	0.178685	0.0337882	0.00820998	0.000409532	0.0878096	0.00526479	9.13747e-05	0.986904	0.000214062	1.3165e-06	0.00209077	1.25466e-05	0.00424187	1.39008e-09	0.66367	0.388781	1.10229e-05	0.372547	0.000315435	1.81086e-07	0.000349652	1.85645e-09	9.40773e-07	0.00188386	0.00396493	4.88846e-08	7.52267e-08	1.15938e-09	0.00171466	0.0703636	0.00147145	0.00748698	0.0112378	0.016566	0.0238799	0.0359773	0.00154301	0.000824755	0.000209587	0.0884523
	chronic	X10	0.00729228	0.363217	0.015469	0.000256292	0.0636109	6.79461e-05	0.0496569	0.10305	0.00156212	0.0746385	0.0075924	0.81076	0.0154422	0.0301129	0.186448	0.130971	0.343161	0.0811215	0.396397	0.392327	0.141192	0.991075	0.0264779	0.0790714	0.27586	0.000500365	0.0538349	0.0344419	0.0141061	0.0263975	0.269865	0.479137	0.048736	0.000145252	0.0251041	0.00315237	0.274664	0.181267	0.079129	0.04897	0.149977	0.148957	0.0914293	0.247647	0.149121	0.113135	0.698735
		ESM	0.102141	0.363217	0.53889	0.408123	0.544227	0.248141	0.715003	0.696755	0.497548	0.919391	0.125346	0.0899931	0.518533	0.541657	4.91393e-06	0.34903	0.0705259	0.280547	0.391054	0.87112	0.0132432	0.687784	0.176697	0.482514	0.924878	0.272555	0.00534458	0.00490183	0.00557736	0.000459997	0.0295615	0.862751	0.00328749	0.0217843	0.00216281	0.768142	0.490491	0.737932	0.135588	0.320603	0.219617	0.535435	0.636632	0.0246213	0.558653	0.339346	5.9472e-09
		CM17	0.00711563	0.0818346	0.620802	0.0421997	0.429266	0.147919	0.157066	0.021055	0.201278	0.685539	9.87043e-05	0.0677111	0.18495	5.52131e-07	0.377487	0.00155469	0.0773778	0.0389904	0.277603	0.235525	0.128127	0.0271017	0.136906	0.725975	0.858882	0.356835	0.460609	0.0802832	0.145281	0.0469662	0.515627	0.0215479	0.294361	0.0867166	0.193817	0.279409	0.26838	0.106627	0.00407524	0.0116385	0.000604192	0.0617228	0.000975397	0.131366	0.00141092	0.58319	0.603055
		10R26	0.200723	0.214836	0.496589	0.0154249	0.0406744	0.176418	0.166424	0.0289863	0.0618606	0.0459259	0.0168561	0.15009	0.363217	0.398664	0.56298	0.262073	0.0718217	0.242018	0.560113	0.371795	0.0110407	0.110664	0.0727792	0.180919	0.220502	0.54523	0.421335	0.160525	0.31695	0.663554	0.00291	0.616662	0.24383	0.282914	0.107014	0.881575	0.785047	0.493831	0.271263	0.00407549	0.509252	0.711806	0.719388	0.600891	0.83957	0.618509	0.244923
		Sc43	0.0610164	0.518533	0.729656	0.0430556	0.208295	0.256611	0.042708	0.413075	0.877828	0.519257	0.723435	0.707126	0.363217	0.255424	2.58048e-06	0.126934	0.00235052	0.171024	0.319988	0.00997712	1.11524e-05	0.209389	0.0259338	0.205381	0.287399	0.65486	0.0141895	0.000324623	0.0202191	0.0325618	0.174544	0.23866	0.0117956	0.0383348	0.0251898	0.233144	0.948144	0.702104	0.0742413	6.548e-07	0.00106166	0.202893	0.011273	0.394082	0.0152506	4.51853e-05	0.212599
		VFRA	0.0607842	0.518533	0.744554	0.840738	0.445841	0.0674772	0.187214	0.382137	0.671575	0.247348	0.500567	0.373399	0.0322488	0.121694	0.136229	0.0397735	0.0178306	0.00709453	0.0390225	0.0172817	0.188615	0.250888	0.28951	0.219998	0.188305	0.23286	0.0118039	0.00172747	0.0318573	0.00374709	0.199919	0.455002	0.00182454	0.1937	0.00367506	0.0129236	0.0328844	0.000963947	0.0171378	0.0311907	0.0471431	0.00979112	0.624682	0.0236106	0.000585437	1.17902e-09	0.236466
		all strains	5.01878e-06	0.00836197	0.298561	0.0410367	0.00467438	0.0141151	0.0250881	0.0449769	0.0126395	0.0159875	0.00167692	0.0187083	0.000340659	0.97463	0.00120734	0.00546041	1.96908e-05	0.0160305	0.377515	0.0102119	2.65319e-05	0.917342	0.00911213	0.82721	0.595688	0.284349	3.30732e-06	2.7091e-07	8.07778e-07	0.000103752	0.320877	0.1581	9.34072e-06	0.000409725	4.02223e-07	0.00276833	0.180079	0.484843	0.00413096	0.003144	0.0187999	0.0372371	0.857261	0.947695	0.450351	0.00253257	0.0153876
	all phases	all strains	4.57216e-11	2.06123e-05	0.0402388	0.0232453	0.000439676	0.000541451	0.00177163	0.0674939	0.00392335	0.000506804	3.53399e-05	0.0188152	5.12724e-06	0.0639078	0.181297	8.65653e-06	1.21081e-10	0.000227785	0.00565206	0.00016918	4.69168e-08	0.858809	0.182907	0.0154073	0.808693	0.0354282	5.56362e-09	2.64721e-05	1.63612e-12	7.9593e-08	0.00256878	0.00204777	3.05576e-09	3.73366e-10	3.72823e-13	2.2019e-05	0.0495452	0.00165532	0.00171172	0.000871043	0.00169864	0.0148774	0.0366812	0.00316272	0.00210698	2.21615e-05	0.00831221
Damage	Heart	0 vs. 1	0.684987	0.782784	0.984589	0.825466	0.361468	0.940212	0.143059	0.246534	0.797748	0.302807	0.92026	0.393657	0.0411111	0.965969	0.837605	0.553721	0.437874	0.299118	0.0262005	0.228372	0.827466	0.916085	0.345741	0.687865	0.584802	0.19489	0.741712	0.895087	0.840386	0.565556	0.0276341	0.162111	0.839922	0.711735	0.974681	0.017156	0.985516	0.547607	0.596072	0.928115	0.676517	0.556686	0.807854	0.263695	0.379013	0.340477	0.967049
		0 vs. 2	0.218542	0.88563	0.35078	0.0458882	0.182949	0.658412	0.920061	0.137806	0.383449	0.813591	0.435917	0.683413	0.605118	0.537431	0.062494	0.572267	0.450314	0.637	0.96112	0.517798	0.285989	0.810409	0.494169	0.386026	0.776888	0.689208	0.596613	0.994559	0.971414	0.562087	0.000856124	0.866382	0.686499	0.851416	0.847294	0.413496	0.292347	0.269848	0.290297	0.933409	0.474789	0.184494	0.891234	0.053394	0.391857	0.412265	0.580114
		1 vs. 2	0.0756114	0.756834	0.362538	0.0415751	0.0687097	0.632435	0.374495	0.459982	0.248312	0.797252	0.421896	0.555659	0.546557	0.481471	0.320091	0.601044	0.564274	0.802668	0.607856	0.610422	0.15348	0.79237	0.922653	0.656172	0.957296	0.387596	0.920381	0.915249	0.852065	0.389226	0.522814	0.503303	0.807901	0.686662	0.855445	0.581314	0.428499	0.560404	0.417131	0.8319	0.288225	0.367026	0.941635	0.407695	0.837413	0.897717	0.5768
		0 vs. 1,2	0.787114	0.875105	0.64029	0.44121	0.920669	0.777036	0.191854	0.200263	0.822272	0.33324	0.63794	0.311204	0.0516389	0.791152	0.523476	0.847864	0.260922	0.294147	0.198427	0.23951	0.330039	0.843866	0.261176	0.461735	0.552379	0.63115	0.635097	0.918432	0.878655	0.858495	0.00461886	0.216942	0.716434	0.828321	0.903046	0.0184378	0.849714	0.308985	0.775029	0.993109	0.852415	0.581995	0.756956	0.0743141	0.264642	0.24474	0.622101
		1 vs. 0,2	0.587205	0.770797	0.937431	0.668768	0.294534	0.977174	0.138041	0.261065	0.725689	0.309498	0.986652	0.422408	0.0428941	0.912052	0.9144	0.524143	0.612189	0.333202	0.0265278	0.356304	0.952391	0.876138	0.379266	0.755705	0.602986	0.146835	0.76661	0.891225	0.833886	0.531046	0.0400466	0.159256	0.868309	0.694566	0.991028	0.019935	0.959074	0.640052	0.559058	0.913647	0.641736	0.540327	0.820637	0.385129	0.436647	0.384009	0.87803
		2 vs. 0,1	0.180551	0.858084	0.339956	0.0388851	0.140265	0.647432	0.997855	0.132982	0.341038	0.851243	0.418352	0.688482	0.787014	0.520224	0.0476239	0.510033	0.466373	0.66193	0.916644	0.545885	0.289171	0.80713	0.544014	0.414615	0.813366	0.615514	0.671222	0.987085	0.953206	0.504465	0.00184469	0.928588	0.701357	0.816515	0.84279	0.609329	0.230908	0.285748	0.219708	0.923069	0.477028	0.110377	0.896739	0.0737403	0.452463	0.490231	0.578395
		0 vs. Ctl	2.87036e-08	0.000191145	0.0773842	0.0437292	0.000965805	0.00218539	0.0032454	0.0830942	0.0120508	0.00181932	0.000264454	0.0348962	0.000403467	0.118591	0.279471	6.63194e-05	6.31073e-09	0.000510537	0.0248765	0.00139237	1.16326e-08	0.806286	0.104981	0.032828	0.986824	0.0650158	3.57506e-08	0.000652446	1.37464e-09	1.91123e-06	0.00104896	0.00425973	1.18288e-07	3.1304e-08	4.84458e-10	0.00167385	0.096825	0.0144625	0.00532554	0.00714524	0.00340834	0.0323045	0.0752279	0.0384883	0.0133126	0.000443253	0.0273198
		1 vs. Ctl	0.00478431	0.0849487	0.212664	0.168249	0.206518	0.011728	0.473791	0.11779	0.0775919	0.0874376	0.00289654	0.0292113	0.0128987	0.271378	0.331202	0.0828674	0.0041667	0.0401593	0.000973623	0.0718046	0.00186564	0.753203	0.807361	0.110869	0.473561	0.325092	0.0778207	0.00547803	0.00261492	0.0354959	0.98043	0.323189	0.042085	0.0154037	0.00126214	0.00893588	0.240347	0.0951611	0.220368	0.0254193	0.21592	0.301923	0.232737	0.100845	0.0975089	0.0632573	0.25534
		2 vs. Ctl	0.0225943	0.391002	0.0180003	0.000514544	0.0949754	0.0129993	0.00496024	0.762213	0.221574	0.37027	0.11386	0.60639	0.210945	0.0657327	0.00237688	0.359659	0.204623	0.484763	0.619048	0.364146	0.644434	0.83447	0.742689	0.105568	0.698806	0.321027	0.187683	0.112805	0.0765908	0.264326	0.285417	0.28471	0.12345	0.166722	0.12853	0.198715	0.24483	0.329596	0.195115	0.20932	0.685604	0.316655	0.350821	0.221024	0.357611	0.242988	0.413954
		1,2 vs. Ctl	0.000234088	0.0462796	0.0613996	0.0152524	0.0510958	0.00333109	0.167323	0.155236	0.044513	0.0447278	0.00219502	0.0346467	0.00394536	0.0894333	0.0632008	0.0561489	0.00286685	0.0607488	0.0026849	0.0406198	0.00612801	0.957162	0.786141	0.0417105	0.449129	0.154519	0.022356	0.000734225	0.000214574	0.0175898	0.683393	0.13295	0.0110568	0.00317763	0.000203644	0.00242944	0.185673	0.0435207	0.164958	0.00653153	0.201383	0.260367	0.129224	0.0290658	0.0456514	0.0199608	0.147369
	Intestine	0 vs. 1	0.153657	0.679737	0.597935	0.900705	0.155484	0.696637	0.0932422	0.575492	0.481205	0.456455	0.990922	0.509383	0.290197	0.239006	0.985158	0.174634	0.233454	0.252089	0.194387	0.411958	0.819564	0.207729	0.00598393	0.0156611	0.28524	0.286606	0.787194	0.920834	0.800446	0.418599	0.979658	0.680029	0.455444	0.349662	0.666917	0.304533	0.170431	0.353157	0.0423573	0.102952	0.0884265	0.0996907	0.291351	0.737372	0.422199	0.144957	0.0279341
		0 vs. 2	0.0733012	0.664936	0.239898	0.277011	0.329403	0.960968	0.398249	0.324156	0.466587	0.290102	0.156508	0.409923	0.114441	0.7	0.116694	0.685443	0.729687	0.623546	0.190486	0.0135488	0.149612	0.823382	0.0337071	0.0146508	0.47509	0.315393	0.484059	0.201185	0.51934	0.10743	0.507537	0.580755	0.43708	0.711755	0.511734	0.0574104	0.063982	0.014971	0.0202528	0.00276582	0.0158959	0.0577995	0.0492907	0.0451917	0.00812661	0.0018957	0.0178026
		1 vs. 2	0.639034	0.274484	0.443335	0.18272	0.680262	0.358204	0.641188	0.276768	0.958468	0.151394	0.014957	0.312112	0.495948	0.397994	0.172122	0.0833886	0.0464537	0.199917	0.899817	0.00655496	0.140182	0.268884	0.877139	0.306744	0.770862	0.730249	0.212573	0.184079	0.215287	0.236319	0.378691	0.431426	0.940116	0.230111	0.10079	0.425157	0.986438	0.0248161	0.414443	0.122316	0.256234	0.766874	0.500463	0.0546148	0.0175277	0.010003	0.0458292
		0 vs. 1,2	0.125145	0.857616	0.450574	0.642973	0.149061	0.792435	0.0993446	0.492653	0.451329	0.875937	0.622182	0.745231	0.0789774	0.2253	0.67384	0.276125	0.362272	0.653947	0.186753	0.183502	0.534878	0.340724	0.00554332	0.00679665	0.300205	0.215127	0.981362	0.563695	0.949436	0.146984	0.789099	0.961799	0.444308	0.440404	0.960258	0.187691	0.060659	0.0537477	0.00293784	0.00319196	0.0177186	0.0176453	0.087033	0.228952	0.159056	0.0059605	0.00300189
		1 vs. 0,2	0.712922	0.309212	0.891097	0.376876	0.282992	0.371953	0.337328	0.24956	0.663597	0.116391	0.168129	0.268974	0.998121	0.174813	0.388211	0.0305526	0.0230507	0.112276	0.430523	0.00608093	0.316502	0.158628	0.201026	0.572464	0.43348	0.534985	0.293076	0.207692	0.301694	0.40135	0.435949	0.390509	0.552615	0.168384	0.177897	0.974381	0.640393	0.154564	0.934731	0.426316	0.761571	0.920673	0.8906	0.194986	0.178152	0.124485	0.0943876
		2 vs. 0,1	0.395829	0.316311	0.312203	0.16374	0.983135	0.499851	0.820226	0.285151	0.894811	0.169317	0.00945627	0.32813	0.322149	0.582377	0.111527	0.197539	0.0896133	0.252654	0.573522	0.0073676	0.0965616	0.42477	0.421276	0.117359	0.977862	0.855451	0.225533	0.181819	0.22072	0.193488	0.37455	0.452941	0.625974	0.470736	0.13717	0.258753	0.776621	0.0364741	0.241206	0.0545538	0.129649	0.615297	0.44095	0.0292514	0.00595632	0.00235087	0.0376396
		0 vs. Ctl	0.0202791	0.179024	0.65982	0.0471815	0.0328747	0.185616	0.451062	0.0359563	0.0295983	0.0226356	0.0343304	0.0702521	0.171352	0.887382	0.541217	0.0534863	0.0120185	0.00813993	0.983369	0.0408486	8.67871e-07	0.538104	0.0132883	0.433043	0.356451	0.252704	0.0362119	0.0713146	0.0090164	0.0052817	0.207912	0.0778781	0.0481398	0.0280928	0.0240548	0.362291	0.234701	0.591858	0.0731333	0.111757	0.937501	0.649186	0.385227	0.448811	0.881977	0.231553	0.460983
		1 vs. Ctl	2.04979e-07	0.000276274	0.103969	0.013858	0.0103862	0.00572101	0.00531646	0.0798527	0.0421313	0.00794457	7.21573e-05	0.00928677	0.000408801	0.00345867	0.456129	0.00165924	5.97246e-07	0.0133779	0.00107872	0.0152447	5.26812e-08	0.323579	0.659562	0.0106939	0.539284	0.108889	0.00010794	1.85092e-07	1.79209e-07	5.28135e-05	0.0236963	0.00336539	3.53335e-06	4.19351e-07	3.4672e-08	0.00245209	0.153967	0.0817265	0.0313877	0.0568548	0.0315632	0.0913414	0.198635	0.117996	0.0845404	0.0106068	0.0588954
		2 vs. Ctl	0.000744466	0.0951403	0.0103515	0.329819	0.0160721	0.00336775	0.155087	0.204272	0.0737412	0.0411165	0.0923457	0.17827	0.0129487	0.678055	0.00611268	0.00509336	0.000306587	0.0321651	0.0194918	0.00257244	0.00225352	0.648051	0.917059	0.00597292	0.884835	0.0642809	9.17345e-05	0.0347494	0.00016412	0.00438914	0.0779127	0.139811	7.94508e-05	0.000567873	2.88941e-05	0.00110106	0.0548373	0.00610852	0.0166607	0.00168422	0.0087519	0.0533665	0.0288929	0.00773992	0.000483456	0.000526768	0.0227926
		1,2 vs. Ctl	4.11406e-10	5.81416e-05	0.029311	0.0303753	0.00202271	0.000612655	0.00198094	0.0935276	0.0138618	0.00213533	0.000111787	0.0368786	1.25104e-05	0.0272208	0.186661	3.31856e-05	3.2031e-09	0.00156521	0.000710939	0.000495666	1.29272e-07	0.636853	0.694796	0.00173849	0.588288	0.0429435	7.52507e-08	0.000113737	8.93635e-11	8.79603e-07	0.00507569	0.00617002	2.85945e-09	1.17414e-09	3.78319e-12	2.62114e-05	0.0510165	0.00180584	0.00179728	0.00100323	0.00129459	0.0149788	0.0408291	0.00411986	0.00119763	3.28774e-05	0.00597804
[truncated: 8 more columns]

## Sheet: TS7_StructureMatrix
	Phase		Strains						Intestinal damage				Cardiac damage
Function	1		1		2		3		1		2		1		2
Explained variance	1		0.469257		0.2469		0.196548		0.597884		0.402116		0.663242		0.336758
Parameters	STg	0.0184315	SLo	0.0218329	SLo	0.059	Ino	0.114	SAr	0.068	BIf	0.051	HTn	0.049	L4	0.074
	SAl	0.0182989	B1	0.0212369	B22	0.045	ITn	0.087	B22	0.061	LIf	0.0496851	STg	0.04	SAr	0.046
	S12	0.0135585	B22	0.0209477	SCo	0.0345036	I6	0.041	STg	0.06	B10	0.042	H12	0.029	B10	0.041
	S4	0.01154	S12	0.0200038	B1	0.031	IAr	0.04	B4	0.043	HAl	0.0381289	Sno	0.026	S12	0.041
	Sno	0.0115007	STg	0.0177947	B2	0.029	Sno	0.039	S12	0.0412047	BTn	0.037	S12	0.0240086	L6	0.036
	BTn	0.0100336	Sno	0.0161608	B17	0.0282939	IIf	0.0357634	Sno	0.039462	Elo	0.036	SAl	0.024	SLo	0.033
	IAr	0.00929514	B17	0.0119572	LLo	0.0259929	SCo	0.0342948	SLo	0.033	Lno	0.0343326	S6	0.022	B21	0.029
	HAl	0.00815438	B10	0.011061	BrLo	0.0256963	S21	0.0342201	B1	0.031	LCo	0.0339544	LWe	0.0195428	B13	0.028
	BIf	0.0044791	B2	0.0102716	B5	0.022109	STn	0.032	STn	0.0281422	HTn	0.0249022	STn	0.019	Elo	0.027
	STn	-0.000162868	STn	0.00886051	B6	0.0209105	S12	0.03	SAl	0.023834	LTn	0.024172	L4	0.0188132	L12	0.025
	HIf	-0.00123113	S6	0.00763894	B4	0.0198012	SIf	0.0269529	Elo	0.0203889	IAr	0.0239945	S10	0.0186407	STg	0.0248271
	B5	-0.00126288	B4	0.00638636	BTn	0.0180648	S10	0.0261584	S6	0.0145741	H12	0.0229988	IIf	0.0147126	B27	0.023
	H10	-0.00166112	SAr	0.00584026	S10	0.0179037	SAl	0.0253126	I6	0.0136637	L10	0.0229335	BTn	0.01271	B5	0.0167307
	S6	-0.00391805	L4	0.00363155	S21	0.0175295	LLo	0.0218473	B10	0.00718159	B2	0.0218206	Lno	0.0109814	LTg	0.016
	B4	-0.00400693	SAl	0.002695	STn	0.016026	BrLo	0.021598	S10	0.00699828	LLo	0.0205867	SAr	0.00980001	Lno	0.015
	H12	-0.00425137	Elo	0.00198148	BIf	0.0158623	S4	0.021	B17	0.00391277	HIf	0.0195998	Ino	0.00858463	B1	0.009
	B17	-0.0049601	I12	0.00123413	SAr	0.0153259	Elo	0.0202546	S4	0.00142312	L12	0.0179658	B27	0.00751374	Sno	0.00722956
	B1	-0.00996205	B5	0.000126901	S4	0.0136352	LWe	0.0172486	B5	-0.000916395	HCo	0.0177942	H4	0.00750548	SCo	0.00513901
	B13	-0.0102078	LAl	-0.000326194	SIf	0.0131055	S6	0.017	LAl	-0.00323279	H4	0.0175506	B13	0.00664551	LCo	0.00112808
	H4	-0.0115195	L6	-0.000560411	B10	0.0106263	ICo	0.014591	SIf	-0.00369434	HTg	0.0173896	HIf	0.00503994	H12	0.00105705
	B27	-0.0121258	B27	-0.00132544	I12	0.00731595	I10	0.014556	ITn	-0.014	B1	0.0161728	HTg	0.00326674	I12	0.000692672
	B21	-0.0136012	SIf	-0.00400008	Ino	0.00648298	STg	0.0132088	L6	-0.019	H10	0.0141494	SLo	0.00305374	QLo	-0.000496141
	B6	-0.0136982	S10	-0.00427081	B27	0.00475591	QLo	0.00736186	B6	-0.0207334	BrLo	0.0139954	LIf	0.00256086	STn	-0.000689264
	B22	-0.0146019	I6	-0.00435881	ICo	0.00384339	Lno	0.0059857	Ino	-0.0217268	LAl	0.013	L10	0.0023433	LAl	-0.000985302
	SIf	-0.0146162	B13	-0.00499038	Sno	0.0023066	LIf	0.00592991	B2	-0.024	ILo	0.0084539	H6	0.00157909	BIf	-0.00188992
	HAr	-0.0149072	ITg	-0.0052878	IAr	0.0019362	SWe	0.00560547	BIf	-0.0260351	L4	0.00569834	S21	0.00131375	B17	-0.00283553
	B2	-0.0161216	S4	-0.00533457	L6	0.00162189	SLo	0.00422103	LTg	-0.0268082	SWe	0.00501886	HCo	0.000133306	I6	-0.00764583
	B10	-0.0167678	L12	-0.0067423	ILo	0.0011701	LTn	-0.000956906	L4	-0.029	IIf	0.00382036	SIf	-0.000462354	SAl	-0.00878304
	I12	-0.0182432	B6	-0.00766873	S6	0.000177273	LCo	-0.00308407	BTn	-0.0302951	B22	-0.000897303	LTn	-0.000624025	B6	-0.0094983
	S10	-0.0194525	B21	-0.00897866	B13	-0.000412437	SAr	-0.00339435	SCo	-0.0312668	B13	-0.00488995	H10	-0.000738576	S6	-0.0112229
	I6	-0.0209312	SCo	-0.00947551	L12	-0.00166944	L12	-0.0058246	L12	-0.037	B4	-0.0051193	B21	-0.000865685	LTn	-0.013
	Ino	-0.022399	BIf	-0.0114543	LAl	-0.00198643	LTg	-0.00764063	Lno	-0.042	HAr	-0.00515724	HAr	-0.00296594	IAr	-0.0136953
	H6	-0.0232797	BTn	-0.0162969	STg	-0.0032836	L6	-0.00829384	B27	-0.051	Hno	-0.00522401	Elo	-0.00543845	HIf	-0.014
	Elo	-0.0243272	Lno	-0.0165682	S12	-0.00388051	ILo	-0.0103571	HLo	-0.051	ITn	-0.00531719	HAl	-0.00604384	L10	-0.014
	ITg	-0.0256655	ITn	-0.017032	SWe	-0.00405748	L10	-0.0112149	I12	-0.053	HLo	-0.00659913	Hno	-0.00641189	B2	-0.0141494
	HCo	-0.025836	LTg	-0.0173071	HLo	-0.00422074	LAl	-0.0126368	ILo	-0.053	S4	-0.007	S4	-0.00701739	H6	-0.015
	HTn	-0.0270976	ICo	-0.018	ITg	-0.00560298	HAl	-0.0129699	ICo	-0.054	H6	-0.00770536	HLo	-0.0070368	B22	-0.0154369
	S21	-0.0271578	Ino	-0.0215518	B21	-0.00732443	ITg	-0.0132062	QLo	-0.056	L6	-0.00830574	B1	-0.00794533	HTn	-0.0158053
	HTg	-0.0304018	QLo	-0.0222238	QLo	-0.011838	I12	-0.0142308	L10	-0.057	B27	-0.00848581	LCo	-0.008	ITg	-0.0162689
	LTg	-0.0312018	S21	-0.0259355	Elo	-0.01357	HTg	-0.0150783	B13	-0.058	I10	-0.0113071	BrLo	-0.00852286	S4	-0.018
	SCo	-0.0312481	IAr	-0.0269664	I10	-0.0137464	B1	-0.0190635	LLo	-0.059	B21	-0.016179	B10	-0.00997125	H4	-0.019
	BrLo	-0.0313608	L10	-0.0280138	HAr	-0.0139889	B27	-0.021	S21	-0.059	SLo	-0.0175726	SCo	-0.01	B4	-0.019986
	LLo	-0.031605	LIf	-0.028445	ITn	-0.0146429	B22	-0.0218518	IAr	-0.065	B6	-0.022	B6	-0.013	HTg	-0.02
	ITn	-0.0321989	HLo	-0.0293971	Hno	-0.0160981	L4	-0.022502	ITg	-0.065	SAr	-0.0263442	SWe	-0.0139758	H10	-0.026
	L4	-0.0338264	I10	-0.031	SAl	-0.0177692	B13	-0.023	B21	-0.067	I12	-0.0278241	IAr	-0.014	HAr	-0.031
	ICo	-0.0345107	LTn	-0.0311507	HIf	-0.0183275	B2	-0.0253792	LTn	-0.069	B17	-0.028	LTg	-0.0153643	I10	-0.031
	L6	-0.0364092	LCo	-0.032002	IIf	-0.0232596	Hno	-0.0264902	H12	-0.074	I6	-0.028	ITn	-0.0179993	ICo	-0.031
	LAl	-0.0372658	ILo	-0.0364588	LTg	-0.0235144	B5	-0.028	HAl	-0.074	LTg	-0.028	LAl	-0.018	Hno	-0.034
	IIf	-0.0413589	BrLo	-0.043	I6	-0.0248695	HLo	-0.0285339	LIf	-0.075	STn	-0.031	QLo	-0.018	LIf	-0.035
	Hno	-0.0414981	LLo	-0.043	L4	-0.024878	H12	-0.0293377	LCo	-0.076	ITg	-0.0310392	LLo	-0.0199027	S10	-0.035
	I10	-0.0418753	LWe	-0.0437903	HAl	-0.0266317	B17	-0.03	BrLo	-0.083	S6	-0.033	L6	-0.0222456	HCo	-0.038
	SLo	-0.0492331	Hno	-0.047	H6	-0.0341114	B4	-0.0301582	HTg	-0.085	S21	-0.0340492	B22	-0.023	SIf	-0.039
	LWe	-0.055509	IIf	-0.047	HCo	-0.0348875	HCo	-0.0304479	Hno	-0.086	QLo	-0.0342084	L12	-0.0232691	Ino	-0.043
	HLo	-0.055959	HIf	-0.0503613	H10	-0.0358631	B6	-0.036	IIf	-0.086	LWe	-0.0347546	I12	-0.024	LWe	-0.043
	SAr	-0.0600701	HAl	-0.051	HTg	-0.0359999	B10	-0.042	H6	-0.088	SAl	-0.036	ILo	-0.0248031	ITn	-0.046
	QLo	-0.0625886	HTg	-0.051	H4	-0.0371303	BTn	-0.046	I10	-0.088	SIf	-0.039	I10	-0.0274676	HLo	-0.048
	LCo	-0.0647732	H6	-0.053	L10	-0.0379292	H6	-0.0526015	HCo	-0.096	Ino	-0.04	B2	-0.028	S21	-0.049
	LTn	-0.066005	HAr	-0.0531345	LIf	-0.0395004	BIf	-0.061	SWe	-0.096	ICo	-0.0411203	ICo	-0.0282895	IIf	-0.069
	L10	-0.0669072	H12	-0.0549435	LWe	-0.0454804	H4	-0.063	H4	-0.097	S12	-0.042	B17	-0.03	ILo	-0.072
	ILo	-0.0679294	SWe	-0.058343	HTn	-0.0457358	B21	-0.064	LWe	-0.097	S10	-0.044	I6	-0.034	SWe	-0.088
	LIf	-0.0708362	H4	-0.0617162	LTn	-0.047209	HIf	-0.064	HAr	-0.102	STg	-0.0500828	ITg	-0.042	BTn	-0.09
	L12	-0.0723418	HCo	-0.063	LCo	-0.0584064	H10	-0.0642472	HTn	-0.115	B5	-0.056	BIf	-0.043	HAl	-0.097
	Lno	-0.078552	H10	-0.073	Lno	-0.0611788	HAr	-0.067	HIf	-0.118	Sno	-0.063	B5	-0.053	BrLo	-0.115
	SWe	-0.0914467	HTn	-0.0790098	H12	-0.072	HTn	-0.087	H10	-0.128	SCo	-0.085	B4	-0.063	LLo	-0.125
